# Supplementary material for: Plants and mental disorders: the case of Catalan linguistic area
Source: Front Pharmacol. 2023 Oct 31;14:1256225. doi: 10.3389/fphar.2023.1256225 (PMC10680987; doi:10.3389/fphar.2023.1256225)
Supplement: Supplementary file 1 [file Table2.xlsx]

## Sheet: Hoja1
Taxon (family)	Medicinal use	Plant part	Pharmaceutical form	UR	Total UR	Total UR (%)	CI
Tilia platyphyllos Scop. (Malvaceae) BCN 156595	Anaphrodisiac	Bract with inflorescence	Tisane	1	624	24.53	0.58
	Anticephalalgic (4)	Bract with inflorescence	Aerosol	2
			Tisane	38
		Not reported	Not reported	2
	Antidepressant	Bract with inflorescence	Emulsion	3
	Antimigraine	Bract with inflorescence	Tisane	1
	Hypnotic (4)	Bract with inflorescence	Not reported	1
			Tisane	45
		Leaf	Tisane	1
	Sedative (4)	Aerial part	Tisane	6
		Bract with inflorescence	Aerosol	1
			Bath	17
			Emulsion	13
			Tisane	371
		Floral summit	Tisane	2
		Leaf	Tisane	2
		Not reported	Tisane	10
	Tranquilizer (1,3,4)	Aerial part	Tisane	1
		Bract with inflorescence	Bath	2
			Tisane	101
		Leaf	Tisane	2
		Not reported	Not reported	1
			Tisane	1
Valeriana officinalis L. (Caprifoliaceae) BCN 29816	Anticephalalgic (4)	Root	Tisane	1	190	7.47	0.18
	Antidepressant (4)	Root	Tisane	1
	For chorea (4)	Root	Tisane	1
	Hypnotic (1,2,3,4,5)	Rhizome	Tisane	2
		Root	Tisane	8
	Sedative (3,4)	Floral summit	Tisane	5
		Flower	Essence	1
			Tisane	1
		Leaf	Tisane	3
		Not reported	Not reported	2
			Tisane	12
		Root	Alcoholic tincture	1
			Syrup	1
			Tisane	101
		Stem	Tisane	4
		Whole plant	Tisane	1
	Tranquilizer (1,2,4,5)	Flowering aerial part	Tisane	1
		Leaf	Tisane	2
		Not reported	Not reported	2
		Rhizome	Tisane	2
		Root	Tisane	38
Salvia officinalis L. (Lamiaceae) BCN 96765	Anticephalalgic (4)	Aerial part	Aerosol	1	129	5.07	0.12
			Bath	1
			Direct use	1
			Foment	2
			Fumigation	1
			Lotion	4
			Tisane	32
		Floral summit	Direct use	1
			Fumigation	1
			Tisane	1
		Leaf	Direct use	2
			Fumigation	6
			Poultice	3
			Tisane	18
		Young aerial part	Poultice	1
	Antidepressant (4)	Not reported	Tisane	8
	Aphrodisiac (4)	Aerial part	Tisane	1
	For boost brain (3,4)	Not reported	Tisane	8
	Hypnotic (4)	Seed	Tisane	1
	Sedative (4)	Aerial part	Tisane	12
		Floral summit	Tisane	2
		Flowering aerial part	Tisane	1
		Leaf	Direct use	5
			Tisane	6
	Tranquilizer (4)	Aerial part	Tisane	4
		Leaf	Cigarette	1
			Tisane	2
		Not reported	Not reported	1
		Whole plant	Tisane	2
Sambucus nigra L. (Viburnaceae) BCN 96771	Anticephalalgic (4)	Fruit	Medicinal vinegar	1	109	4.28	0.1
		Inflorescence	Aerosol	11
			Bath	2
			Essence	12
			Fumigation	65
			Medicinal bandage	10
			Tisane	7
	Antimigraine	Inflorescence	Tisane	1
Ruta chalepensis L. (Rutaceae) BCN 140153	Anaphrodisiac (4)	Aerial part	Not reported	1	99	3.89	0.09
	Anticephalalgic (4)	Aerial part	Aerosol	7
			Direct use	1
			Emulsion	1
			Fumigation	4
			Tisane	4
		Not reported	Tisane	2
	Antidepressant	Aerial part	Tisane	2
	Antiepileptic (4)	Aerial part	Direct use	1
	Antiparkinsonian	Aerial part	Emulsion	1
	Aphrodisiac (4)	Aerial part	Syrup	1
	Hypnotic	Aerial part	Tisane	1
	Sedative (4)	Aerial part	Direct use	2
			Emulsion	5
			Poultice	2
			Tisane	34
		Flowering aerial part	Tisane	8
	Tranquilizer (4)	Aerial part	Tisane	22
Papaver somniferum L. (Papaveraceae) BCN 24941	Anticephalalgic (4)	Seed	Aerosol	1	95	3.73	0.09
	Aphrodisiac (4)	Fruit	Not reported	1
	Hypnotic (4)	Fruit	Direct use	2
			Not reported	1
			Tisane	20
		Fruit epidermis	Tisane	2
	Sedative (4)	Aerial part	Tisane	1
		Flower	Aerosol	1
			Tisane	9
		Flower bud	Direct use	1
		Fruit	Aerosol	26
			Direct use	1
			Not reported	5
			Tisane	8
		Leaf	Aerosol	1
		Not reported	Direct use	1
			Not reported	2
			Tisane	1
		Seed	Not reported	1
			Tisane	6
	Tranquilizer (4)	Fruit	Tisane	2
		Seed	Not reported	2
Tilia cordata Mill. (Malvaceae) BCN 26784	Anticephalalgic (4)	Bract with inflorescence	Tisane	1	72	2.83	0.07
	Hypnotic (4)	Bract with inflorescence	Tisane	3
	Sedative (4)	Bract with inflorescence	Tisane	32
	Tranquilizer (1,3,4)	Bract with inflorescence	Tisane	35
		Not reported	Tisane	1
Hypericum perforatum L. (Hypericaceae) BCN 96760	Anticephalalgic (4)	Flowering aerial part	Tisane	2	64	2.52	0.06
	Antidepressant (1,2,3,4,5)	Aerial part	Tisane	15
		Flower	Capsule	1
			Tisane	10
		Flowering aerial part	Tisane	8
		Not reported	Not reported	1
			Tisane	1
	For boost brain (3)	Flower	Alcoholic tincture	1
			Macerated in oil	1
		Flowering aerial part	Tisane	3
	Hypnotic (4)	Aerial part	Tisane	2
	Sedative (4)	Flower	Tisane	2
	Tranquilizer (4,5)	Aerial part	Tisane	2
		Flower	Macerated in oil	2
			Tisane	9
		Flowering aerial part	Tisane	4
Lippia triphylla (L'Hér.) O.Kuntze (Verbenaceae) BCN 125394	Anticephalalgic	Leaf	Tisane	3	62	2.44	0.06
	Antimigraine	Leaf	Tisane	2
	Hypnotic (1,3,4)	Aerial part	Tisane	1
		Floral summit	Tisane	3
		Flowering aerial part	Tisane	1
	Sedative (4)	Aerial part	Tisane	19
		Floral summit	Tisane	1
		Flowering aerial part	Tisane	8
		Leaf	Tisane	7
	Tranquilizer (1,3,4)	Aerial part	Tisane	3
		Floral summit	Tisane	1
		Leaf	Tisane	11
		Whole plant	Tisane	2
Rosa canina L. (Rosaceae) BCN 156597	Anticephalalgic (4)	Flower	Bath	1	60	2.36	0.06
	Antidysthymic	Fruit	Direct use	10
			Syrup	13
			Tisane	33
	Antimigraine	Fruit	Tisane	3
Melissa officinalis L. subsp. officinalis (Lamiaceae) BCN 156594	Anticephalalgic (4)	Aerial part	Lotion	1	59	2.32	0.05
		Leaf	Medicinal bandage	1
	Antidepressant (3,4)	Leaf	Tisane	4
	Hypnotic (1,4)	Aerial part	Tisane	2
		Leaf	Tisane	2
	Sedative (1,4)	Aerial part	Tisane	9
		Floral summit	Tisane	1
		Flowering aerial part	Tisane	3
		Leaf	Tisane	14
	Tranquilizer (1,2,3,4)	Aerial part	Tisane	9
		Leaf	Tisane	11
		Not reported	Essence	1
			Tisane	1
Papaver rhoeas L. (Papaveraceae) BCN 125507	Anticephalalgic	Fruit	Direct use	1	54	2.12	0.05
	Aphrodisiac	Not reported	Not reported	1
	Hypnotic (3,4)	Flower	Tisane	5
		Fruit	Tisane	3
		Leaf	Direct use	2
		Not reported	Tisane	1
		Petal	Not reported	1
			Tisane	1
		Seed	Direct use	1
			Not reported	1
	Sedative (3,4)	Corolla	Not reported	1
		Flower	Tisane	9
		Fruit	Not reported	1
			Tisane	4
		Latex	Direct use	14
		Petal	Essence	1
			Tisane	1
		Seed	Not reported	1
	Tranquilizer (4)	Corolla	Tisane	1
		Flower	Tisane	1
		Fruit	Tisane	1
		Leaf	Not reported	1
		Seed	Not reported	1
Citrus sinensis (L.) Osbeck (Rutaceae) BCN 24752	Antidepressant	Flower	Tisane	1	53	2.08	0.05
	Hypnotic (4)	Epicarp	Tisane	1
	Sedative (4)	Flower	Tisane	4
	Tranquilizer	Epicarp	Tisane	1
		Flower	Aromatic distilled water	1
			Not reported	2
			Tisane	39
		Fruit juice	Direct use	1
		Leaf	Tisane	3
Rosmarinus officinalis L. (Lamiaceae) BCN 156603	Anticephalalgic (4)	Aerial part	Lotion	2	53	2.08	0.05
		Floral summit	Tisane	3
		Young aerial part	Tisane	1
	Antidepressant (3)	Aerial part	Medicinal wine	1
			Tisane	6
		Floral summit	Tisane	1
		Flowering aerial part	Tisane	2
	For boost brain (3,4)	Flowering aerial part	Direct use	1
			Macerated in water	2
			Tisane	1
		Whole plant	Tisane	1
	For chorea	Floral summit	Tisane	1
	For the fright	Aerial part	Tisane	1
	Sedative (4)	Floral summit	Tisane	14
	Tranquilizer (4)	Aerial part	Tisane	12
		Floral summit	Tisane	1
		Flowering aerial part	Tisane	1
		Not reported	Tisane	1
		Young aerial part	Tisane	1
Santolina chamaecyparissus L. (Asteraceae) BCN 96763	Anticephalalgic	Inflorescence	Foment	1	32	1.26	0.03
	Antidepressant	Inflorescence	Tisane	1
	Sedative (3)	Flowering aerial part	Tisane	2
		Inflorescence	Tisane	14
	Tranquilizer	Floral summit	Tisane	10
		Inflorescence	Tisane	4
Tilia sp. (Malvaceae)	Sedative (4)	Bract with inflorescence	Tisane	2	32	1.26	_
	Tranquilizer (1,3,4)	Aerial part	Tisane	1
		Bract with inflorescence	Tisane	27
		Not reported	Not reported	2
Thymus vulgaris L. (Lamiaceae) BCN 96764	Anticephalalgic (4)	Floral summit	Tisane	2	26	1.02	0.02
		Flowering aerial part	Tisane	10
	Antidepressant (4)	Aerial part	Tisane	1
	Antimigraine	Floral summit	Tisane	2
	For alcohol disaccustom	Floral summit	Tisane	1
	Hypnotic (4)	Floral summit	Tisane	2
	Sedative (4)	Aerial part	Direct use	1
			Tisane	4
		Floral summit	Tisane	3
Ruta graveolens L. (Rutaceae) BCN 29776	Anticephalalgic (4)	Aerial part	Aerosol	7	22	0.86	0.02
			Emulsion	1
	Sedative (4)	Aerial part	Direct use	2
			Embrocation	1
			Tisane	5
		Floral summit	Tisane	1
		Flowering aerial part	Tisane	1
		Leaf	Tisane	3
	Tranquilizer (4)	Aerial part	Tisane	1
Crataegus monogyna Jacq. (Rosaceae) BCN 150360	Anticephalalgic	Flower	Tisane	1	19	0.75	0.02
	Antidepressant (4)	Flower	Tisane	1
	Hypnotic (1,3,4)	Flower	Tisane	6
		Flowering aerial part	Tisane	1
	Sedative (4)	Flower	Tisane	5
		Leaf	Tisane	1
		Not reported	Not reported	1
	Tranquilizer (1,3,4,5)	Flower	Tisane	2
		Leaf	Tisane	1
Jasonia saxatilis (Lam.) Guss. (Asteraceae) BCN 125409	Anticephalalgic	Aerial part	Tisane	14	19	0.75	0.02
		Floral summit	Tisane	1
		Flowering aerial part	Aerosol	2
	Sedative	Floral summit	Tisane	1
		Inflorescence	Tisane	1
Juglans regia L. (Juglandaceae) BCN 150364	Anticephalalgic (4)	Fruit	Direct use	14	19	0.75	0.02
	For boost brain	Fruit	Direct use	4
	Tranquilizer (4)	Fruit	Tisane	1
Matricaria recutita L. (Asteraceae) BCN 140183	Anticephalalgic	Inflorescence	Tisane	1	19	0.75	0.02
	Hypnotic (4)	Floral summit	Tisane	1
		Inflorescence	Tisane	2
	Sedative (3,4,5)	Floral summit	Tisane	1
		Flowering aerial part	Tisane	2
		Inflorescence	Tisane	7
	Tranquilizer (4)	Aerial part	Tisane	1
		Flowering aerial part	Tisane	1
		Inflorescence	Tisane	3
Laurus nobilis L. (Lauraceae) BCN 150355	Anticephalalgic	Fruit	Ointment	1	18	0.71	0.02
		Leaf	Tisane	1
	Sedative (4)	Leaf	Tisane	15
	Tranquilizer (4)	Flower	Tisane	1
Mentha spicata L. (Lamiaceae) BCN 125414	Anaphrodisiac	Leaf	Tisane	1	17	0.67	0.02
	Anticephalalgic (4)	Aerial part	Tisane	2
		Floral summit	Fumigation	1
			Tisane	1
	Antiepileptic	Leaf	Aerosol	1
	Aphrodisiac	Flowering aerial part	Syrup	1
			Tisane	1
	Sedative (4)	Aerial part	Tisane	7
	Tranquilizer (4)	Aerial part	Tisane	2
Apium graveolens L. (Apiaceae) BCN 46859	Aphrodisiac	Aerial part	Direct use	1	16	0.63	0.01
		Whole plant	Direct use	1
	Sedative (4)	Aerial part	Not reported	14
