# Supplementary material for: Plants and mental disorders: the case of Catalan linguistic area
Source: Front Pharmacol. 2023 Oct 31;14:1256225. doi: 10.3389/fphar.2023.1256225 (PMC10680987; doi:10.3389/fphar.2023.1256225)
Supplement: Supplementary file 2 [file Table1.xlsx]

## Sheet: S1
Informant ID	Taxon	Family	Used part	Medicinal use	Pharmaceutical form
1507	Achillea millefolium L.	Asteraceae	Aerial part	Anticephalalgic	Tisane
1508	Achillea millefolium L.	Asteraceae	Aerial part	Anticephalalgic	Tisane
2507	Achillea millefolium L.	Asteraceae	Floral summit	Anticephalalgic	Tisane
3297	Achillea millefolium L.	Asteraceae	Inflorescence	Anticephalalgic	Tisane
1406	Achillea millefolium L.	Asteraceae	Aerial part	Sedative	Tisane
2955	Achillea millefolium L.	Asteraceae	Inflorescence	Sedative	Tisane
2698	Achillea ptarmica L. subsp. pyrenaica (Godr.) Heimerl.	Asteraceae	Inflorescence	Anticephalalgic	Tisane
2699	Achillea ptarmica L. subsp. pyrenaica (Godr.) Heimerl.	Asteraceae	Inflorescence	Anticephalalgic	Tisane
2700	Achillea ptarmica L. subsp. pyrenaica (Godr.) Heimerl.	Asteraceae	Inflorescence	Anticephalalgic	Tisane
3122	Achillea ptarmica L. subsp. pyrenaica (Godr.) Heimerl.	Asteraceae	Floral summit	Hypnotic	Tisane
2681	Achillea ptarmica L. subsp. pyrenaica (Godr.) Heimerl.	Asteraceae	Inflorescence	Hypnotic	Tisane
2508	Achillea ptarmica L. subsp. pyrenaica (Godr.) Heimerl.	Asteraceae	Inflorescence	Hypnotic	Tisane
2509	Achillea ptarmica L. subsp. pyrenaica (Godr.) Heimerl.	Asteraceae	Inflorescence	Hypnotic	Tisane
2508	Achillea ptarmica L. subsp. pyrenaica (Godr.) Heimerl.	Asteraceae	Inflorescence	Sedative	Tisane
2509	Achillea ptarmica L. subsp. pyrenaica (Godr.) Heimerl.	Asteraceae	Inflorescence	Sedative	Tisane
1339	Achillea ptarmica L. subsp. pyrenaica (Godr.) Heimerl.	Asteraceae	Inflorescence	Tranquilizer	Tisane
1340	Achillea ptarmica L. subsp. pyrenaica (Godr.) Heimerl.	Asteraceae	Inflorescence	Tranquilizer	Tisane
3066	Allium cepa L.	Amaryllidaceae	Bulb	Sedative	Direct use
3067	Allium cepa L.	Amaryllidaceae	Bulb	Sedative	Direct use
3068	Allium cepa L.	Amaryllidaceae	Bulb	Sedative	Direct use
3069	Allium cepa L.	Amaryllidaceae	Bulb	Sedative	Direct use
3070	Allium cepa L.	Amaryllidaceae	Bulb	Sedative	Direct use
3071	Allium cepa L.	Amaryllidaceae	Bulb	Sedative	Direct use
3072	Allium cepa L.	Amaryllidaceae	Bulb	Sedative	Direct use
3073	Allium cepa L.	Amaryllidaceae	Bulb	Sedative	Direct use
3074	Allium cepa L.	Amaryllidaceae	Bulb	Sedative	Direct use
3075	Allium cepa L.	Amaryllidaceae	Bulb	Sedative	Direct use
3076	Allium cepa L.	Amaryllidaceae	Bulb	Sedative	Direct use
3077	Allium cepa L.	Amaryllidaceae	Bulb	Sedative	Direct use
3078	Allium cepa L.	Amaryllidaceae	Bulb	Sedative	Direct use
3065	Allium cepa L.	Amaryllidaceae	Bulb	Sedative	Direct use
3065	Allium sativum L.	Amaryllidaceae	Bulb	Anticephalalgic	Not reported
3066	Allium sativum L.	Amaryllidaceae	Bulb	Anticephalalgic	Not reported
3067	Allium sativum L.	Amaryllidaceae	Bulb	Anticephalalgic	Not reported
3068	Allium sativum L.	Amaryllidaceae	Bulb	Anticephalalgic	Not reported
3069	Allium sativum L.	Amaryllidaceae	Bulb	Anticephalalgic	Not reported
3070	Allium sativum L.	Amaryllidaceae	Bulb	Anticephalalgic	Not reported
3071	Allium sativum L.	Amaryllidaceae	Bulb	Anticephalalgic	Not reported
3072	Allium sativum L.	Amaryllidaceae	Bulb	Anticephalalgic	Not reported
3073	Allium sativum L.	Amaryllidaceae	Bulb	Anticephalalgic	Not reported
3074	Allium sativum L.	Amaryllidaceae	Bulb	Anticephalalgic	Not reported
3075	Allium sativum L.	Amaryllidaceae	Bulb	Anticephalalgic	Not reported
3076	Allium sativum L.	Amaryllidaceae	Bulb	Anticephalalgic	Not reported
3077	Allium sativum L.	Amaryllidaceae	Bulb	Anticephalalgic	Not reported
3078	Allium sativum L.	Amaryllidaceae	Bulb	Anticephalalgic	Not reported
357	Allium sativum L.	Amaryllidaceae	Bulb	Tranquilizer	Direct use
1361	Althaea officinalis L.	Malvaceae	Root	Tranquilizer	Tisane
1362	Althaea officinalis L.	Malvaceae	Root	Tranquilizer	Tisane
539	Angelica sylvestris L.	Apiaceae	Leaf	Anticephalalgic	Tisane
540	Angelica sylvestris L.	Apiaceae	Leaf	Anticephalalgic	Tisane
2766	Angelica sylvestris L.	Apiaceae	Stem	Anticephalalgic	Tisane
2767	Angelica sylvestris L.	Apiaceae	Stem	Anticephalalgic	Tisane
2733	Angelica sylvestris L.	Apiaceae	Root	Sedative	Tisane
1324	Angelica sylvestris L.	Apiaceae	Root	Tranquilizer	Tisane
3130	Apium graveolens L.	Apiaceae	Aerial part	Aphrodisiac	Direct use
321	Apium graveolens L.	Apiaceae	Whole plant	Aphrodisiac	Direct use
3065	Apium graveolens L.	Apiaceae	Aerial part	Sedative	Not reported
3066	Apium graveolens L.	Apiaceae	Aerial part	Sedative	Not reported
3067	Apium graveolens L.	Apiaceae	Aerial part	Sedative	Not reported
3068	Apium graveolens L.	Apiaceae	Aerial part	Sedative	Not reported
3069	Apium graveolens L.	Apiaceae	Aerial part	Sedative	Not reported
3070	Apium graveolens L.	Apiaceae	Aerial part	Sedative	Not reported
3071	Apium graveolens L.	Apiaceae	Aerial part	Sedative	Not reported
3072	Apium graveolens L.	Apiaceae	Aerial part	Sedative	Not reported
3073	Apium graveolens L.	Apiaceae	Aerial part	Sedative	Not reported
3074	Apium graveolens L.	Apiaceae	Aerial part	Sedative	Not reported
3075	Apium graveolens L.	Apiaceae	Aerial part	Sedative	Not reported
3076	Apium graveolens L.	Apiaceae	Aerial part	Sedative	Not reported
3077	Apium graveolens L.	Apiaceae	Aerial part	Sedative	Not reported
3078	Apium graveolens L.	Apiaceae	Aerial part	Sedative	Not reported
1784	Aristolochia pistolochia L.	Aristolochiaceae	Not reported	For boost brain	Not reported
1331	Arnica montana L. subsp. montana	Asteraceae	Inflorescence	Anticephalalgic	Medicinal vinegar
2698	Artemisia absinthium L.	Asteraceae	Aerial part	Antidysthymic	Tisane
2699	Artemisia absinthium L.	Asteraceae	Aerial part	Antidysthymic	Tisane
2700	Artemisia absinthium L.	Asteraceae	Aerial part	Antidysthymic	Tisane
2865	Artemisia absinthium L.	Asteraceae	Aerial part	For boost brain	Tisane
1216	Artemisia absinthium L.	Asteraceae	Aerial part	For alcohol disaccustom	Alcoholic tincture
2601	Artemisia absinthium L.	Asteraceae	Not reported	Tranquilizer	Not reported
2602	Artemisia absinthium L.	Asteraceae	Not reported	Tranquilizer	Not reported
524	Artemisia alba Turra	Asteraceae	Aerial part	Tranquilizer	Tisane
561	Artemisia alba Turra	Asteraceae	Aerial part	Tranquilizer	Tisane
562	Artemisia alba Turra	Asteraceae	Aerial part	Tranquilizer	Tisane
563	Artemisia alba Turra	Asteraceae	Aerial part	Tranquilizer	Tisane
791	Artemisia arborescens L.	Asteraceae	Aerial part	Anticephalalgic	Direct use
615	Artemisia arborescens L.	Asteraceae	Aerial part	Tranquilizer	Tisane
1496	Artemisia verlotiorum Lamotte	Asteraceae	Aerial part	Sedative	Tisane
3032	Arum italicum Mill.	Araceae	Leaf	Anticephalalgic	Poultice
170	Avena sativa L.	Poaceae	Seed	For tobacco disaccustom	Tisane
1649	Avena sativa L.	Poaceae	Whole plant	Hypnotic	Tisane
1649	Avena sativa L.	Poaceae	Whole plant	Tranquilizer	Tisane
3133	Ballota nigra L. subsp. foetida (Vis.) Hayek	Lamiaceae	Floral summit	Hypnotic	Tisane
155	Betula pendula Roth	Betulaceae	Internal bark	Anticephalalgic	Direct use
1210	Borago officinalis L.	Boraginaceae	Not reported	Antidepressant	Tisane
2783	Brassica nigra (L.) Koch in Roehl	Brassicaceae	Seed	For boost brain	Poultice
1278	Brassica oleracea L.	Brassicaceae	Leaf	Anticephalalgic	Direct use
357	Brassica oleracea L.	Brassicaceae	Leaf	Anticephalalgic	Poultice
588	Brassica oleracea L.	Brassicaceae	Seed	Anticephalalgic	Poultice
38	Bupleurum rigidum L.	Apiaceae	Leaf	Sedative	Tisane
44	Bupleurum rigidum L.	Apiaceae	Leaf	Sedative	Tisane
45	Bupleurum rigidum L.	Apiaceae	Leaf	Sedative	Tisane
2865	Calluna vulgaris (L.) Hull	Ericaceae	Floral summit	Anticephalalgic	Tisane
2539	Cannabis sativa L.	Cannabaceae	Inflorescence	For boost brain	Alcoholic tincture
2539	Cannabis sativa L.	Cannabaceae	Inflorescence	For boost brain	Macerated in oil
408	Cannabis sativa L.	Cannabaceae	Inflorescence	Sedative	Capsule
1649	Cannabis sativa L.	Cannabaceae	Leaf	Sedative	Tisane
2963	Capsicum annuum L.	Solanaceae	Fruit	For onycohophagy	Direct use
2964	Capsicum annuum L.	Solanaceae	Fruit	For onycohophagy	Direct use
2965	Capsicum annuum L.	Solanaceae	Fruit	For onycohophagy	Direct use
2966	Capsicum annuum L.	Solanaceae	Fruit	For onycohophagy	Direct use
626	Carpobrotus edulis (L.) N.E.Br. in Phillips	Aizoaceae	Aerial part	For the fright	Not reported
305	Carpobrotus edulis (L.) N.E.Br. in Phillips	Aizoaceae	Leaf	For the fright	Not reported
701	Carpobrotus edulis (L.) N.E.Br. in Phillips	Aizoaceae	Not reported	For the fright	Not reported
604	Carpobrotus edulis (L.) N.E.Br. in Phillips	Aizoaceae	Not reported	Tranquilizer	Tisane
1863	Castanea sativa Mill.	Fagaceae	Leaf	Tranquilizer	Tisane
2812	Centaurea cyanus L.	Asteraceae	Aerial part	Antidysthymic	Tisane
2768	Centaurium erythraea Rafn	Gentianaceae	Flowering aerial part	Sedative	Tisane
717	Centaurium pulchellum (Swartz) Druce	Gentianaceae	Aerial part	Tranquilizer	Tisane
706	Centaurium pulchellum (Swartz) Druce	Gentianaceae	Aerial part	Tranquilizer	Tisane
707	Centaurium pulchellum (Swartz) Druce	Gentianaceae	Aerial part	Tranquilizer	Tisane
709	Centaurium pulchellum (Swartz) Druce	Gentianaceae	Aerial part	Tranquilizer	Tisane
713	Centaurium pulchellum (Swartz) Druce	Gentianaceae	Aerial part	Tranquilizer	Tisane
716	Centaurium pulchellum (Swartz) Druce	Gentianaceae	Aerial part	Tranquilizer	Tisane
718	Centaurium pulchellum (Swartz) Druce	Gentianaceae	Aerial part	Tranquilizer	Tisane
790	Centaurium pulchellum (Swartz) Druce	Gentianaceae	Aerial part	Tranquilizer	Tisane
791	Centaurium pulchellum (Swartz) Druce	Gentianaceae	Aerial part	Tranquilizer	Tisane
795	Centaurium pulchellum (Swartz) Druce	Gentianaceae	Aerial part	Tranquilizer	Tisane
796	Centaurium pulchellum (Swartz) Druce	Gentianaceae	Aerial part	Tranquilizer	Tisane
797	Centaurium pulchellum (Swartz) Druce	Gentianaceae	Aerial part	Tranquilizer	Tisane
798	Centaurium pulchellum (Swartz) Druce	Gentianaceae	Aerial part	Tranquilizer	Tisane
354	Centranthus ruber (L.) DC.	Caprifoliaceae	Not reported	Tranquilizer	Not reported
2955	Ceterach officinarum DC. in Lam. et DC.	Aspleniaceae	Aerial part	Anticephalalgic	Tisane
2785	Chelidonium majus L.	Papaveraceae	Aerial part	Sedative	Not reported
2786	Chelidonium majus L.	Papaveraceae	Aerial part	Sedative	Not reported
2748	Chenopodium ambrosioides L.	Amaranthaceae	Aerial part	Anticephalalgic	Tisane
407	Cichorium intybus L.	Asteraceae	Leaf	Tranquilizer	Direct use
321	Cistus albidus L.	Cistaceae	Leaf	Antiparkinsonian	Lotion
2836	Citrus aurantium L.	Rutaceae	Flower	Sedative	Essence
2736	Citrus aurantium L.	Rutaceae	Flower	Sedative	Poultice
2737	Citrus aurantium L.	Rutaceae	Flower	Sedative	Poultice
1880	Citrus aurantium L.	Rutaceae	Flower	Tranquilizer	Tisane
1880	Citrus aurantium L.	Rutaceae	Fruit	Tranquilizer	Aqueous juice
3094	Citrus limon (L.) Burm.	Rutaceae	Fruit	Anticephalalgic	Direct use
361	Citrus limon (L.) Burm.	Rutaceae	Fruit juice	Anticephalalgic	Direct use
599	Citrus limon (L.) Burm.	Rutaceae	Fruit juice	Anticephalalgic	Direct use
308	Citrus limon (L.) Burm.	Rutaceae	Leaf	Anticephalalgic	Direct use
334	Citrus limon (L.) Burm.	Rutaceae	Leaf	Anticephalalgic	Direct use
340	Citrus limon (L.) Burm.	Rutaceae	Leaf	Anticephalalgic	Direct use
360	Citrus limon (L.) Burm.	Rutaceae	Leaf	Anticephalalgic	Direct use
313	Citrus limon (L.) Burm.	Rutaceae	Leaf	Anticephalalgic	Tisane
622	Citrus limon (L.) Burm.	Rutaceae	Fruit juice	Tranquilizer	Direct use
339	Citrus limon (L.) Burm.	Rutaceae	Leaf	Tranquilizer	Bath
305	Citrus limon (L.) Burm.	Rutaceae	Leaf	Tranquilizer	Tisane
2988	Citrus sinensis (L.) Osbeck	Rutaceae	Flower	Antidepressant	Tisane
1279	Citrus sinensis (L.) Osbeck	Rutaceae	Epicarp	Hypnotic	Tisane
8	Citrus sinensis (L.) Osbeck	Rutaceae	Flower	Sedative	Tisane
407	Citrus sinensis (L.) Osbeck	Rutaceae	Flower	Sedative	Tisane
1874	Citrus sinensis (L.) Osbeck	Rutaceae	Flower	Sedative	Tisane
609	Citrus sinensis (L.) Osbeck	Rutaceae	Flower	Sedative	Tisane
1863	Citrus sinensis (L.) Osbeck	Rutaceae	Epicarp	Tranquilizer	Tisane
616	Citrus sinensis (L.) Osbeck	Rutaceae	Flower	Tranquilizer	Aromatic distilled water
434	Citrus sinensis (L.) Osbeck	Rutaceae	Flower	Tranquilizer	Not reported
671	Citrus sinensis (L.) Osbeck	Rutaceae	Flower	Tranquilizer	Not reported
1863	Citrus sinensis (L.) Osbeck	Rutaceae	Flower	Tranquilizer	Tisane
321	Citrus sinensis (L.) Osbeck	Rutaceae	Flower	Tranquilizer	Tisane
326	Citrus sinensis (L.) Osbeck	Rutaceae	Flower	Tranquilizer	Tisane
337	Citrus sinensis (L.) Osbeck	Rutaceae	Flower	Tranquilizer	Tisane
352	Citrus sinensis (L.) Osbeck	Rutaceae	Flower	Tranquilizer	Tisane
360	Citrus sinensis (L.) Osbeck	Rutaceae	Flower	Tranquilizer	Tisane
365	Citrus sinensis (L.) Osbeck	Rutaceae	Flower	Tranquilizer	Tisane
380	Citrus sinensis (L.) Osbeck	Rutaceae	Flower	Tranquilizer	Tisane
391	Citrus sinensis (L.) Osbeck	Rutaceae	Flower	Tranquilizer	Tisane
394	Citrus sinensis (L.) Osbeck	Rutaceae	Flower	Tranquilizer	Tisane
399	Citrus sinensis (L.) Osbeck	Rutaceae	Flower	Tranquilizer	Tisane
401	Citrus sinensis (L.) Osbeck	Rutaceae	Flower	Tranquilizer	Tisane
405	Citrus sinensis (L.) Osbeck	Rutaceae	Flower	Tranquilizer	Tisane
408	Citrus sinensis (L.) Osbeck	Rutaceae	Flower	Tranquilizer	Tisane
415	Citrus sinensis (L.) Osbeck	Rutaceae	Flower	Tranquilizer	Tisane
424	Citrus sinensis (L.) Osbeck	Rutaceae	Flower	Tranquilizer	Tisane
425	Citrus sinensis (L.) Osbeck	Rutaceae	Flower	Tranquilizer	Tisane
594	Citrus sinensis (L.) Osbeck	Rutaceae	Flower	Tranquilizer	Tisane
598	Citrus sinensis (L.) Osbeck	Rutaceae	Flower	Tranquilizer	Tisane
606	Citrus sinensis (L.) Osbeck	Rutaceae	Flower	Tranquilizer	Tisane
607	Citrus sinensis (L.) Osbeck	Rutaceae	Flower	Tranquilizer	Tisane
610	Citrus sinensis (L.) Osbeck	Rutaceae	Flower	Tranquilizer	Tisane
619	Citrus sinensis (L.) Osbeck	Rutaceae	Flower	Tranquilizer	Tisane
621	Citrus sinensis (L.) Osbeck	Rutaceae	Flower	Tranquilizer	Tisane
641	Citrus sinensis (L.) Osbeck	Rutaceae	Flower	Tranquilizer	Tisane
647	Citrus sinensis (L.) Osbeck	Rutaceae	Flower	Tranquilizer	Tisane
648	Citrus sinensis (L.) Osbeck	Rutaceae	Flower	Tranquilizer	Tisane
649	Citrus sinensis (L.) Osbeck	Rutaceae	Flower	Tranquilizer	Tisane
660	Citrus sinensis (L.) Osbeck	Rutaceae	Flower	Tranquilizer	Tisane
673	Citrus sinensis (L.) Osbeck	Rutaceae	Flower	Tranquilizer	Tisane
675	Citrus sinensis (L.) Osbeck	Rutaceae	Flower	Tranquilizer	Tisane
701	Citrus sinensis (L.) Osbeck	Rutaceae	Flower	Tranquilizer	Tisane
702	Citrus sinensis (L.) Osbeck	Rutaceae	Flower	Tranquilizer	Tisane
719	Citrus sinensis (L.) Osbeck	Rutaceae	Flower	Tranquilizer	Tisane
720	Citrus sinensis (L.) Osbeck	Rutaceae	Flower	Tranquilizer	Tisane
721	Citrus sinensis (L.) Osbeck	Rutaceae	Flower	Tranquilizer	Tisane
725	Citrus sinensis (L.) Osbeck	Rutaceae	Flower	Tranquilizer	Tisane
726	Citrus sinensis (L.) Osbeck	Rutaceae	Flower	Tranquilizer	Tisane
735	Citrus sinensis (L.) Osbeck	Rutaceae	Flower	Tranquilizer	Tisane
622	Citrus sinensis (L.) Osbeck	Rutaceae	Fruit juice	Tranquilizer	Direct use
1863	Citrus sinensis (L.) Osbeck	Rutaceae	Leaf	Tranquilizer	Tisane
321	Citrus sinensis (L.) Osbeck	Rutaceae	Leaf	Tranquilizer	Tisane
415	Citrus sinensis (L.) Osbeck	Rutaceae	Leaf	Tranquilizer	Tisane
355	Coffea arabica L.	Rubiaceae	Seed	Anticephalalgic	Tisane
2808	Coffea arabica L.	Rubiaceae	Seed	Anticephalalgic	Tisane
361	Coffea arabica L.	Rubiaceae	Seed	Anticephalalgic	Tisane
3279	Coffea arabica L.	Rubiaceae	Seed	Anticephalalgic	Medicinal bandage
3282	Coffea arabica L.	Rubiaceae	Seed	Anticephalalgic	Medicinal bandage
3287	Coffea arabica L.	Rubiaceae	Seed	Anticephalalgic	Medicinal bandage
3288	Coffea arabica L.	Rubiaceae	Seed	Anticephalalgic	Medicinal bandage
3289	Coffea arabica L.	Rubiaceae	Seed	Anticephalalgic	Medicinal bandage
1653	Coffea arabica L.	Rubiaceae	Seed	For boost brain	Tisane
135	Convolvulus arvensis L.	Convolvulaceae	Aerial part	Sedative	Tisane
2988	Crataegus monogyna Jacq.	Rosaceae	Flower	Anticephalalgic	Tisane
2988	Crataegus monogyna Jacq.	Rosaceae	Flower	Antidepressant	Tisane
2654	Crataegus monogyna Jacq.	Rosaceae	Flower	Hypnotic	Tisane
2665	Crataegus monogyna Jacq.	Rosaceae	Flower	Hypnotic	Tisane
2666	Crataegus monogyna Jacq.	Rosaceae	Flower	Hypnotic	Tisane
3145	Crataegus monogyna Jacq.	Rosaceae	Flower	Hypnotic	Tisane
1294	Crataegus monogyna Jacq.	Rosaceae	Flower	Hypnotic	Tisane
1335	Crataegus monogyna Jacq.	Rosaceae	Flower	Hypnotic	Tisane
1518	Crataegus monogyna Jacq.	Rosaceae	Flowering aerial part	Hypnotic	Tisane
2636	Crataegus monogyna Jacq.	Rosaceae	Flower	Sedative	Tisane
1398	Crataegus monogyna Jacq.	Rosaceae	Flower	Sedative	Tisane
3128	Crataegus monogyna Jacq.	Rosaceae	Flower	Sedative	Tisane
3157	Crataegus monogyna Jacq.	Rosaceae	Flower	Sedative	Tisane
2969	Crataegus monogyna Jacq.	Rosaceae	Flower	Sedative	Tisane
475	Crataegus monogyna Jacq.	Rosaceae	Leaf	Sedative	Tisane
2538	Crataegus monogyna Jacq.	Rosaceae	Not reported	Sedative	Not reported
621	Crataegus monogyna Jacq.	Rosaceae	Flower	Tranquilizer	Tisane
504	Crataegus monogyna Jacq.	Rosaceae	Flower	Tranquilizer	Tisane
475	Crataegus monogyna Jacq.	Rosaceae	Leaf	Tranquilizer	Tisane
2305	Crocus sativus L.	Iridaceae	Styles and stigmas	Antidepressant	Not reported
2305	Crocus sativus L.	Iridaceae	Styles and stigmas	Aphrodisiac	Not reported
2779	Cucumis sativus L.	Cucurbitaceae	Fruit	Anticephalalgic	Direct use
1650	Cucurbita maxima Duch. in Lam.	Cucurbitaceae	Seed	Sedative	Tisane
135	Cynodon dactylon (L.) Pers	Poaceae	Whole plant	Sedative	Tisane
481	Datura stramonium L.	Solanaceae	Leaf	Tranquilizer	Tisane
370	Diospyros kaki Linn.f.	Ebenaceae	Leaf	Anticephalalgic	Tisane
2779	Ecballium elaterium (L.) A.Richard in Bory	Cucurbitaceae	Fruit	Antidysthymic	Liniment
1288	Equisetum arvense L.	Equisetaceae	Sterile aerial part	Tranquilizer	Tisane
2591	Equisetum telmateia Ehrh.	Equisetaceae	Sterile aerial part	Anaphrodisiac	Tisane
444	Eryngium campestre L.	Apiaceae	Aerial part	Aphrodisiac	Not reported
445	Eryngium campestre L.	Apiaceae	Aerial part	Aphrodisiac	Not reported
2812	Eucalyptus globulus Labill.	Myrtaceae	Leaf	Anticephalalgic	Aerosol
2993	Eucalyptus globulus Labill.	Myrtaceae	Leaf	Anticephalalgic	Aerosol
2994	Eucalyptus globulus Labill.	Myrtaceae	Leaf	Anticephalalgic	Aerosol
2995	Eucalyptus globulus Labill.	Myrtaceae	Leaf	Anticephalalgic	Aerosol
3252	Eucalyptus globulus Labill.	Myrtaceae	Leaf	Anticephalalgic	Aerosol
3253	Eucalyptus globulus Labill.	Myrtaceae	Leaf	Anticephalalgic	Aerosol
408	Eucalyptus globulus Labill.	Myrtaceae	Leaf	Sedative	Direct use
2861	Eucalyptus globulus Labill.	Myrtaceae	Leaf	Sedative	Tisane
1449	Filipendula ulmaria (L.) Maxim.	Rosaceae	Aerial part	Anticephalalgic	Tisane
1409	Filipendula ulmaria (L.) Maxim.	Rosaceae	Floral summit	Anticephalalgic	Tisane
135	Filipendula ulmaria (L.) Maxim.	Rosaceae	Flower	Anticephalalgic	Tisane
208	Filipendula ulmaria (L.) Maxim.	Rosaceae	Flower	Sedative	Tisane
2952	Foeniculum vulgare Mill.	Apiaceae	Fruit	Antimigraine	Tisane
2953	Foeniculum vulgare Mill.	Apiaceae	Fruit	Antimigraine	Tisane
2954	Foeniculum vulgare Mill.	Apiaceae	Fruit	Antimigraine	Tisane
2782	Foeniculum vulgare Mill.	Apiaceae	Fruit	Sedative	Tisane
453	Fumaria officinalis L.	Papaveraceae	Flower	For tobacco disaccustom	Tisane
470	Fumaria officinalis L.	Papaveraceae	Flowering aerial part	Sedative	Tisane
219	Gentiana burseri Lap. subsp. burseri	Gentianaceae	Root	Antidepressant	Medicinal wine
220	Gentiana burseri Lap. subsp. burseri	Gentianaceae	Root	Antidepressant	Medicinal wine
219	Gentiana lutea L.	Gentianaceae	Root	Antidepressant	Medicinal wine
220	Gentiana lutea L.	Gentianaceae	Root	Antidepressant	Medicinal wine
2955	Gentiana lutea L.	Gentianaceae	Root	Sedative	Tisane
525	Geranium robertianum L.	Geraniaceae	Aerial part	Anticephalalgic	Alcoholic tincture
526	Geranium robertianum L.	Geraniaceae	Aerial part	Anticephalalgic	Alcoholic tincture
527	Geranium robertianum L.	Geraniaceae	Aerial part	Anticephalalgic	Alcoholic tincture
1213	Ginkgo biloba L.	Ginkgoaceae	Leaf	For boost brain	Not reported
1214	Ginkgo biloba L.	Ginkgoaceae	Leaf	For boost brain	Not reported
361	Ginkgo biloba L.	Ginkgoaceae	Not reported	For boost brain	Tisane
2760	Glycyrrhiza glabra L.	Fabaceae	Rhizome	For boost brain	Direct use
3008	Glycyrrhiza glabra L.	Fabaceae	Root	For tobacco disaccustom	Direct use
3009	Glycyrrhiza glabra L.	Fabaceae	Root	For tobacco disaccustom	Direct use
3010	Glycyrrhiza glabra L.	Fabaceae	Root	For tobacco disaccustom	Direct use
495	Glycyrrhiza glabra L.	Fabaceae	Root	For tobacco disaccustom	Direct use
496	Glycyrrhiza glabra L.	Fabaceae	Root	For tobacco disaccustom	Direct use
1449	Glycyrrhiza glabra L.	Fabaceae	Root	Hypnotic	Tisane
583	Hedera helix L.	Araliaceae	Not reported	Anticephalalgic	Bath
584	Hedera helix L.	Araliaceae	Not reported	Anticephalalgic	Bath
585	Hedera helix L.	Araliaceae	Not reported	Anticephalalgic	Bath
1913	Helichrysum stoechas (L.) Moench	Asteraceae	Not reported	Anticephalalgic	Not reported
2989	Hirschfeldia incana (L.) Lagrèze-Fossat	Brassicaceae	Flowering aerial part	Aphrodisiac	Tisane
2778	Humulus lupulus L.	Cannabaceae	Inflorescence	Hypnotic	Tisane
472	Hyoscyamus niger L.	Solanaceae	Whole plant	Hypnotic	Tisane
401	Hypericum balearicum L.	Hypericaceae	Floral summit	Antidepressant	Tisane
1213	Hypericum perforatum L.	Hypericaceae	Flowering aerial part	Anticephalalgic	Tisane
1214	Hypericum perforatum L.	Hypericaceae	Flowering aerial part	Anticephalalgic	Tisane
1649	Hypericum perforatum L.	Hypericaceae	Aerial part	Antidepressant	Tisane
1650	Hypericum perforatum L.	Hypericaceae	Aerial part	Antidepressant	Tisane
1427	Hypericum perforatum L.	Hypericaceae	Aerial part	Antidepressant	Tisane
1556	Hypericum perforatum L.	Hypericaceae	Aerial part	Antidepressant	Tisane
1557	Hypericum perforatum L.	Hypericaceae	Aerial part	Antidepressant	Tisane
1558	Hypericum perforatum L.	Hypericaceae	Aerial part	Antidepressant	Tisane
1559	Hypericum perforatum L.	Hypericaceae	Aerial part	Antidepressant	Tisane
1560	Hypericum perforatum L.	Hypericaceae	Aerial part	Antidepressant	Tisane
1561	Hypericum perforatum L.	Hypericaceae	Aerial part	Antidepressant	Tisane
1562	Hypericum perforatum L.	Hypericaceae	Aerial part	Antidepressant	Tisane
1563	Hypericum perforatum L.	Hypericaceae	Aerial part	Antidepressant	Tisane
1564	Hypericum perforatum L.	Hypericaceae	Aerial part	Antidepressant	Tisane
1565	Hypericum perforatum L.	Hypericaceae	Aerial part	Antidepressant	Tisane
1566	Hypericum perforatum L.	Hypericaceae	Aerial part	Antidepressant	Tisane
1575	Hypericum perforatum L.	Hypericaceae	Aerial part	Antidepressant	Tisane
3028	Hypericum perforatum L.	Hypericaceae	Flower	Antidepressant	Tisane
2428	Hypericum perforatum L.	Hypericaceae	Flower	Antidepressant	Tisane
2949	Hypericum perforatum L.	Hypericaceae	Flower	Antidepressant	Tisane
2985	Hypericum perforatum L.	Hypericaceae	Flower	Antidepressant	Tisane
2986	Hypericum perforatum L.	Hypericaceae	Flower	Antidepressant	Tisane
408	Hypericum perforatum L.	Hypericaceae	Flower	Antidepressant	Capsule
2955	Hypericum perforatum L.	Hypericaceae	Flower	Antidepressant	Tisane
2973	Hypericum perforatum L.	Hypericaceae	Flower	Antidepressant	Tisane
3271	Hypericum perforatum L.	Hypericaceae	Flower	Antidepressant	Tisane
3272	Hypericum perforatum L.	Hypericaceae	Flower	Antidepressant	Tisane
3297	Hypericum perforatum L.	Hypericaceae	Flower	Antidepressant	Tisane
1584	Hypericum perforatum L.	Hypericaceae	Flowering aerial part	Antidepressant	Tisane
1586	Hypericum perforatum L.	Hypericaceae	Flowering aerial part	Antidepressant	Tisane
1883	Hypericum perforatum L.	Hypericaceae	Flowering aerial part	Antidepressant	Tisane
621	Hypericum perforatum L.	Hypericaceae	Flowering aerial part	Antidepressant	Tisane
1213	Hypericum perforatum L.	Hypericaceae	Flowering aerial part	Antidepressant	Tisane
1214	Hypericum perforatum L.	Hypericaceae	Flowering aerial part	Antidepressant	Tisane
1299	Hypericum perforatum L.	Hypericaceae	Flowering aerial part	Antidepressant	Tisane
1324	Hypericum perforatum L.	Hypericaceae	Flowering aerial part	Antidepressant	Tisane
630	Hypericum perforatum L.	Hypericaceae	Not reported	Antidepressant	Not reported
354	Hypericum perforatum L.	Hypericaceae	Not reported	Antidepressant	Tisane
2539	Hypericum perforatum L.	Hypericaceae	Flower	For boost brain	Alcoholic tincture
2539	Hypericum perforatum L.	Hypericaceae	Flower	For boost brain	Macerated in oil
1330	Hypericum perforatum L.	Hypericaceae	Flowering aerial part	For boost brain	Tisane
1339	Hypericum perforatum L.	Hypericaceae	Flowering aerial part	For boost brain	Tisane
1340	Hypericum perforatum L.	Hypericaceae	Flowering aerial part	For boost brain	Tisane
1649	Hypericum perforatum L.	Hypericaceae	Aerial part	Hypnotic	Tisane
1650	Hypericum perforatum L.	Hypericaceae	Aerial part	Hypnotic	Tisane
2878	Hypericum perforatum L.	Hypericaceae	Flower	Sedative	Tisane
2962	Hypericum perforatum L.	Hypericaceae	Flower	Sedative	Tisane
1649	Hypericum perforatum L.	Hypericaceae	Aerial part	Tranquilizer	Tisane
1650	Hypericum perforatum L.	Hypericaceae	Aerial part	Tranquilizer	Tisane
3254	Hypericum perforatum L.	Hypericaceae	Flower	Tranquilizer	Macerated in oil
3255	Hypericum perforatum L.	Hypericaceae	Flower	Tranquilizer	Macerated in oil
3261	Hypericum perforatum L.	Hypericaceae	Flower	Tranquilizer	Tisane
3262	Hypericum perforatum L.	Hypericaceae	Flower	Tranquilizer	Tisane
3263	Hypericum perforatum L.	Hypericaceae	Flower	Tranquilizer	Tisane
3265	Hypericum perforatum L.	Hypericaceae	Flower	Tranquilizer	Tisane
3279	Hypericum perforatum L.	Hypericaceae	Flower	Tranquilizer	Tisane
3282	Hypericum perforatum L.	Hypericaceae	Flower	Tranquilizer	Tisane
3287	Hypericum perforatum L.	Hypericaceae	Flower	Tranquilizer	Tisane
3288	Hypericum perforatum L.	Hypericaceae	Flower	Tranquilizer	Tisane
3289	Hypericum perforatum L.	Hypericaceae	Flower	Tranquilizer	Tisane
1863	Hypericum perforatum L.	Hypericaceae	Flowering aerial part	Tranquilizer	Tisane
1213	Hypericum perforatum L.	Hypericaceae	Flowering aerial part	Tranquilizer	Tisane
1214	Hypericum perforatum L.	Hypericaceae	Flowering aerial part	Tranquilizer	Tisane
1293	Hypericum perforatum L.	Hypericaceae	Flowering aerial part	Tranquilizer	Tisane
1483	Hyssopus officinalis L.	Lamiaceae	Aerial part	Anticephalalgic	Not reported
2842	Hyssopus officinalis L.	Lamiaceae	Aerial part	Anticephalalgic	Tisane
2843	Hyssopus officinalis L.	Lamiaceae	Aerial part	Anticephalalgic	Tisane
2844	Hyssopus officinalis L.	Lamiaceae	Aerial part	Anticephalalgic	Tisane
2845	Hyssopus officinalis L.	Lamiaceae	Aerial part	Anticephalalgic	Tisane
1452	Hyssopus officinalis L.	Lamiaceae	Aerial part	Anticephalalgic	Tisane
2956	Hyssopus officinalis L.	Lamiaceae	Floral summit	Sedative	Tisane
2957	Hyssopus officinalis L.	Lamiaceae	Floral summit	Sedative	Tisane
2958	Hyssopus officinalis L.	Lamiaceae	Floral summit	Sedative	Tisane
481	Hyssopus officinalis L.	Lamiaceae	Whole plant	Sedative	Tisane
476	Hyssopus officinalis L.	Lamiaceae	Whole plant	Tranquilizer	Tisane
1649	Ilex aquifolium L.	Aquifoliaceae	Leaf	For boost brain	Tisane
660	Illicium verum Hook.f.	Schisandraceae	Fruit	Tranquilizer	Not reported
2870	Jasione montana L.	Campanulaceae	Aerial part	Antidysthymic	Tisane
109	Jasonia saxatilis (Lam.) Guss.	Asteraceae	Aerial part	Anticephalalgic	Tisane
110	Jasonia saxatilis (Lam.) Guss.	Asteraceae	Aerial part	Anticephalalgic	Tisane
113	Jasonia saxatilis (Lam.) Guss.	Asteraceae	Aerial part	Anticephalalgic	Tisane
114	Jasonia saxatilis (Lam.) Guss.	Asteraceae	Aerial part	Anticephalalgic	Tisane
148	Jasonia saxatilis (Lam.) Guss.	Asteraceae	Aerial part	Anticephalalgic	Tisane
149	Jasonia saxatilis (Lam.) Guss.	Asteraceae	Aerial part	Anticephalalgic	Tisane
222	Jasonia saxatilis (Lam.) Guss.	Asteraceae	Aerial part	Anticephalalgic	Tisane
1370	Jasonia saxatilis (Lam.) Guss.	Asteraceae	Aerial part	Anticephalalgic	Tisane
1371	Jasonia saxatilis (Lam.) Guss.	Asteraceae	Aerial part	Anticephalalgic	Tisane
1444	Jasonia saxatilis (Lam.) Guss.	Asteraceae	Aerial part	Anticephalalgic	Tisane
1482	Jasonia saxatilis (Lam.) Guss.	Asteraceae	Aerial part	Anticephalalgic	Tisane
1483	Jasonia saxatilis (Lam.) Guss.	Asteraceae	Aerial part	Anticephalalgic	Tisane
1507	Jasonia saxatilis (Lam.) Guss.	Asteraceae	Aerial part	Anticephalalgic	Tisane
1508	Jasonia saxatilis (Lam.) Guss.	Asteraceae	Aerial part	Anticephalalgic	Tisane
1529	Jasonia saxatilis (Lam.) Guss.	Asteraceae	Floral summit	Anticephalalgic	Tisane
3252	Jasonia saxatilis (Lam.) Guss.	Asteraceae	Flowering aerial part	Anticephalalgic	Aerosol
3253	Jasonia saxatilis (Lam.) Guss.	Asteraceae	Flowering aerial part	Anticephalalgic	Aerosol
1529	Jasonia saxatilis (Lam.) Guss.	Asteraceae	Floral summit	Sedative	Tisane
1451	Jasonia saxatilis (Lam.) Guss.	Asteraceae	Inflorescence	Sedative	Tisane
3065	Juglans regia L.	Juglandaceae	Fruit	Anticephalalgic	Direct use
3066	Juglans regia L.	Juglandaceae	Fruit	Anticephalalgic	Direct use
3067	Juglans regia L.	Juglandaceae	Fruit	Anticephalalgic	Direct use
3068	Juglans regia L.	Juglandaceae	Fruit	Anticephalalgic	Direct use
3069	Juglans regia L.	Juglandaceae	Fruit	Anticephalalgic	Direct use
3070	Juglans regia L.	Juglandaceae	Fruit	Anticephalalgic	Direct use
3071	Juglans regia L.	Juglandaceae	Fruit	Anticephalalgic	Direct use
3072	Juglans regia L.	Juglandaceae	Fruit	Anticephalalgic	Direct use
3073	Juglans regia L.	Juglandaceae	Fruit	Anticephalalgic	Direct use
3074	Juglans regia L.	Juglandaceae	Fruit	Anticephalalgic	Direct use
3075	Juglans regia L.	Juglandaceae	Fruit	Anticephalalgic	Direct use
3076	Juglans regia L.	Juglandaceae	Fruit	Anticephalalgic	Direct use
3077	Juglans regia L.	Juglandaceae	Fruit	Anticephalalgic	Direct use
3078	Juglans regia L.	Juglandaceae	Fruit	Anticephalalgic	Direct use
2978	Juglans regia L.	Juglandaceae	Fruit	For boost brain	Direct use
2979	Juglans regia L.	Juglandaceae	Fruit	For boost brain	Direct use
2981	Juglans regia L.	Juglandaceae	Fruit	For boost brain	Direct use
2982	Juglans regia L.	Juglandaceae	Fruit	For boost brain	Direct use
1649	Juglans regia L.	Juglandaceae	Fruit	Tranquilizer	Tisane
2495	Juniperus communis L.	Cupressaceae	Fructification	Antidysthymic	Direct use
2521	Juniperus communis L.	Cupressaceae	Fructification	Antidysthymic	Direct use
2521	Juniperus communis L.	Cupressaceae	Fructification	Antidysthymic	Liquid extract
2616	Juniperus communis L.	Cupressaceae	Fruit	Antidysthymic	Tisane
2617	Juniperus communis L.	Cupressaceae	Fruit	Antidysthymic	Tisane
2944	Juniperus communis L.	Cupressaceae	Fruit	Antimigraine	Tisane
3303	Juniperus oxycedrus L.	Cupressaceae	Not reported	For tobacco disaccustom	Not reported
3305	Juniperus oxycedrus L.	Cupressaceae	Not reported	For tobacco disaccustom	Not reported
2967	Lactuca saligna L.	Asteraceae	Leaf	Sedative	Direct use
206	Lactuca sativa L.	Asteraceae	Leaf	Antidepressant	Direct use
207	Lactuca sativa L.	Asteraceae	Leaf	Antidepressant	Direct use
197	Lactuca sativa L.	Asteraceae	Leaf	Hypnotic	Tisane
198	Lactuca sativa L.	Asteraceae	Leaf	Hypnotic	Tisane
286	Lactuca sativa L.	Asteraceae	Leaf	Hypnotic	Tisane
287	Lactuca sativa L.	Asteraceae	Leaf	Hypnotic	Tisane
1551	Lactuca sativa L.	Asteraceae	Leaf	Hypnotic	Tisane
397	Lactuca sativa L.	Asteraceae	Leaf	Sedative	Direct use
408	Lactuca sativa L.	Asteraceae	Leaf	Sedative	Direct use
3034	Lactuca sativa L.	Asteraceae	Leaf	Sedative	Direct use
407	Lactuca sativa L.	Asteraceae	Leaf	Sedative	Tisane
187	Laserpitium latifolium L.	Apiaceae	Root	Sedative	Direct use
188	Laserpitium latifolium L.	Apiaceae	Root	Sedative	Direct use
667	Laurus nobilis L.	Lauraceae	Fruit	Anticephalalgic	Ointment
147	Laurus nobilis L.	Lauraceae	Leaf	Anticephalalgic	Tisane
2962	Laurus nobilis L.	Lauraceae	Leaf	Sedative	Tisane
3065	Laurus nobilis L.	Lauraceae	Leaf	Sedative	Tisane
3066	Laurus nobilis L.	Lauraceae	Leaf	Sedative	Tisane
3067	Laurus nobilis L.	Lauraceae	Leaf	Sedative	Tisane
3068	Laurus nobilis L.	Lauraceae	Leaf	Sedative	Tisane
3069	Laurus nobilis L.	Lauraceae	Leaf	Sedative	Tisane
3070	Laurus nobilis L.	Lauraceae	Leaf	Sedative	Tisane
3071	Laurus nobilis L.	Lauraceae	Leaf	Sedative	Tisane
3072	Laurus nobilis L.	Lauraceae	Leaf	Sedative	Tisane
3073	Laurus nobilis L.	Lauraceae	Leaf	Sedative	Tisane
3074	Laurus nobilis L.	Lauraceae	Leaf	Sedative	Tisane
3075	Laurus nobilis L.	Lauraceae	Leaf	Sedative	Tisane
3076	Laurus nobilis L.	Lauraceae	Leaf	Sedative	Tisane
3077	Laurus nobilis L.	Lauraceae	Leaf	Sedative	Tisane
3078	Laurus nobilis L.	Lauraceae	Leaf	Sedative	Tisane
673	Laurus nobilis L.	Lauraceae	Flower	Tranquilizer	Tisane
1649	Lavandula angustifolia Mill. subsp. angustifolia	Lamiaceae	Whole plant	Anticephalalgic	Tisane
1650	Lavandula angustifolia Mill. subsp. angustifolia	Lamiaceae	Whole plant	Anticephalalgic	Tisane
1649	Lavandula angustifolia Mill. subsp. angustifolia	Lamiaceae	Whole plant	Antidepressant	Tisane
1649	Lavandula angustifolia Mill. subsp. angustifolia	Lamiaceae	Whole plant	Hypnotic	Tisane
1323	Lavandula angustifolia Mill. subsp. angustifolia	Lamiaceae	Floral summit	Tranquilizer	Direct use
545	Lavandula angustifolia Mill. subsp. angustifolia	Lamiaceae	Floral summit	Tranquilizer	Lotion
1502	Lavandula angustifolia Mill. subsp. pyrenaica (DC.) Guinea	Lamiaceae	Aerial part	Anticephalalgic	Fumigation
1374	Lavandula angustifolia Mill. subsp. pyrenaica (DC.) Guinea	Lamiaceae	Aerial part	Anticephalalgic	Lotion
1478	Lavandula angustifolia Mill. subsp. pyrenaica (DC.) Guinea	Lamiaceae	Aerial part	Anticephalalgic	Lotion
171	Lavandula angustifolia Mill. subsp. pyrenaica (DC.) Guinea	Lamiaceae	Flowering aerial part	Anticephalalgic	Lotion
171	Lavandula angustifolia Mill. subsp. pyrenaica (DC.) Guinea	Lamiaceae	Flowering aerial part	Anticephalalgic	Lotion
172	Lavandula angustifolia Mill. subsp. pyrenaica (DC.) Guinea	Lamiaceae	Flowering aerial part	Anticephalalgic	Lotion
172	Lavandula angustifolia Mill. subsp. pyrenaica (DC.) Guinea	Lamiaceae	Flowering aerial part	Anticephalalgic	Lotion
226	Lavandula angustifolia Mill. subsp. pyrenaica (DC.) Guinea	Lamiaceae	Flowering aerial part	Anticephalalgic	Lotion
227	Lavandula angustifolia Mill. subsp. pyrenaica (DC.) Guinea	Lamiaceae	Flowering aerial part	Anticephalalgic	Lotion
228	Lavandula angustifolia Mill. subsp. pyrenaica (DC.) Guinea	Lamiaceae	Flowering aerial part	Anticephalalgic	Lotion
1427	Lavandula dentata L.	Lamiaceae	Flowering aerial part	Tranquilizer	Tisane
1556	Lavandula dentata L.	Lamiaceae	Flowering aerial part	Tranquilizer	Tisane
1557	Lavandula dentata L.	Lamiaceae	Flowering aerial part	Tranquilizer	Tisane
1558	Lavandula dentata L.	Lamiaceae	Flowering aerial part	Tranquilizer	Tisane
1559	Lavandula dentata L.	Lamiaceae	Flowering aerial part	Tranquilizer	Tisane
1560	Lavandula dentata L.	Lamiaceae	Flowering aerial part	Tranquilizer	Tisane
1561	Lavandula dentata L.	Lamiaceae	Flowering aerial part	Tranquilizer	Tisane
1562	Lavandula dentata L.	Lamiaceae	Flowering aerial part	Tranquilizer	Tisane
1563	Lavandula dentata L.	Lamiaceae	Flowering aerial part	Tranquilizer	Tisane
1564	Lavandula dentata L.	Lamiaceae	Flowering aerial part	Tranquilizer	Tisane
1565	Lavandula dentata L.	Lamiaceae	Flowering aerial part	Tranquilizer	Tisane
1566	Lavandula dentata L.	Lamiaceae	Flowering aerial part	Tranquilizer	Tisane
446	Lavandula latifolia Medic.	Lamiaceae	Floral summit	Anticephalalgic	Tisane
2538	Lavandula latifolia Medic.	Lamiaceae	Floral summit	Anticephalalgic	Not reported
1883	Lavandula latifolia Medic.	Lamiaceae	Flowering aerial part	Anticephalalgic	Tisane
30	Lavandula latifolia Medic.	Lamiaceae	Not reported	Anticephalalgic	Not reported
3034	Lavandula latifolia Medic.	Lamiaceae	Floral summit	Sedative	Bath
2778	Lavandula latifolia Medic.	Lamiaceae	Floral summit	Sedative	Tisane
1572	Lavandula latifolia Medic.	Lamiaceae	Aerial part	Tranquilizer	Tisane
1573	Lavandula latifolia Medic.	Lamiaceae	Aerial part	Tranquilizer	Tisane
469	Lavandula latifolia Medic.	Lamiaceae	Flower	Tranquilizer	Tisane
470	Lavandula latifolia Medic.	Lamiaceae	Flower	Tranquilizer	Tisane
1586	Lavandula latifolia Medic.	Lamiaceae	Flowering aerial part	Tranquilizer	Tisane
443	Lavandula stoechas L.	Lamiaceae	Floral summit	Anticephalalgic	Tisane
446	Lavandula stoechas L.	Lamiaceae	Floral summit	Anticephalalgic	Tisane
2864	Lavandula stoechas L.	Lamiaceae	Floral summit	Anticephalalgic	Fumigation
2787	Lavandula stoechas L.	Lamiaceae	Floral summit	Anticephalalgic	Poultice
2788	Lavandula stoechas L.	Lamiaceae	Floral summit	Anticephalalgic	Poultice
1257	Lippia triphylla (L'Hér.) O.Kuntze	Verbenaceae	Leaf	Anticephalalgic	Tisane
2325	Lippia triphylla (L'Hér.) O.Kuntze	Verbenaceae	Leaf	Anticephalalgic	Tisane
1436	Lippia triphylla (L'Hér.) O.Kuntze	Verbenaceae	Leaf	Anticephalalgic	Tisane
2375	Lippia triphylla (L'Hér.) O.Kuntze	Verbenaceae	Leaf	Antimigraine	Tisane
2969	Lippia triphylla (L'Hér.) O.Kuntze	Verbenaceae	Leaf	Antimigraine	Tisane
1487	Lippia triphylla (L'Hér.) O.Kuntze	Verbenaceae	Aerial part	Hypnotic	Tisane
2642	Lippia triphylla (L'Hér.) O.Kuntze	Verbenaceae	Floral summit	Hypnotic	Tisane
2643	Lippia triphylla (L'Hér.) O.Kuntze	Verbenaceae	Floral summit	Hypnotic	Tisane
3153	Lippia triphylla (L'Hér.) O.Kuntze	Verbenaceae	Floral summit	Hypnotic	Tisane
3154	Lippia triphylla (L'Hér.) O.Kuntze	Verbenaceae	Flowering aerial part	Hypnotic	Tisane
2711	Lippia triphylla (L'Hér.) O.Kuntze	Verbenaceae	Aerial part	Sedative	Tisane
219	Lippia triphylla (L'Hér.) O.Kuntze	Verbenaceae	Aerial part	Sedative	Tisane
220	Lippia triphylla (L'Hér.) O.Kuntze	Verbenaceae	Aerial part	Sedative	Tisane
2934	Lippia triphylla (L'Hér.) O.Kuntze	Verbenaceae	Aerial part	Sedative	Tisane
3065	Lippia triphylla (L'Hér.) O.Kuntze	Verbenaceae	Aerial part	Sedative	Tisane
3066	Lippia triphylla (L'Hér.) O.Kuntze	Verbenaceae	Aerial part	Sedative	Tisane
3067	Lippia triphylla (L'Hér.) O.Kuntze	Verbenaceae	Aerial part	Sedative	Tisane
3068	Lippia triphylla (L'Hér.) O.Kuntze	Verbenaceae	Aerial part	Sedative	Tisane
3069	Lippia triphylla (L'Hér.) O.Kuntze	Verbenaceae	Aerial part	Sedative	Tisane
3070	Lippia triphylla (L'Hér.) O.Kuntze	Verbenaceae	Aerial part	Sedative	Tisane
3071	Lippia triphylla (L'Hér.) O.Kuntze	Verbenaceae	Aerial part	Sedative	Tisane
3072	Lippia triphylla (L'Hér.) O.Kuntze	Verbenaceae	Aerial part	Sedative	Tisane
3073	Lippia triphylla (L'Hér.) O.Kuntze	Verbenaceae	Aerial part	Sedative	Tisane
3074	Lippia triphylla (L'Hér.) O.Kuntze	Verbenaceae	Aerial part	Sedative	Tisane
3075	Lippia triphylla (L'Hér.) O.Kuntze	Verbenaceae	Aerial part	Sedative	Tisane
3076	Lippia triphylla (L'Hér.) O.Kuntze	Verbenaceae	Aerial part	Sedative	Tisane
3077	Lippia triphylla (L'Hér.) O.Kuntze	Verbenaceae	Aerial part	Sedative	Tisane
3078	Lippia triphylla (L'Hér.) O.Kuntze	Verbenaceae	Aerial part	Sedative	Tisane
746	Lippia triphylla (L'Hér.) O.Kuntze	Verbenaceae	Aerial part	Sedative	Tisane
2350	Lippia triphylla (L'Hér.) O.Kuntze	Verbenaceae	Floral summit	Sedative	Tisane
3154	Lippia triphylla (L'Hér.) O.Kuntze	Verbenaceae	Flowering aerial part	Sedative	Tisane
2787	Lippia triphylla (L'Hér.) O.Kuntze	Verbenaceae	Flowering aerial part	Sedative	Tisane
2788	Lippia triphylla (L'Hér.) O.Kuntze	Verbenaceae	Flowering aerial part	Sedative	Tisane
2798	Lippia triphylla (L'Hér.) O.Kuntze	Verbenaceae	Flowering aerial part	Sedative	Tisane
2799	Lippia triphylla (L'Hér.) O.Kuntze	Verbenaceae	Flowering aerial part	Sedative	Tisane
2800	Lippia triphylla (L'Hér.) O.Kuntze	Verbenaceae	Flowering aerial part	Sedative	Tisane
2801	Lippia triphylla (L'Hér.) O.Kuntze	Verbenaceae	Flowering aerial part	Sedative	Tisane
2818	Lippia triphylla (L'Hér.) O.Kuntze	Verbenaceae	Flowering aerial part	Sedative	Tisane
1399	Lippia triphylla (L'Hér.) O.Kuntze	Verbenaceae	Leaf	Sedative	Tisane
1450	Lippia triphylla (L'Hér.) O.Kuntze	Verbenaceae	Leaf	Sedative	Tisane
1466	Lippia triphylla (L'Hér.) O.Kuntze	Verbenaceae	Leaf	Sedative	Tisane
2987	Lippia triphylla (L'Hér.) O.Kuntze	Verbenaceae	Leaf	Sedative	Tisane
3092	Lippia triphylla (L'Hér.) O.Kuntze	Verbenaceae	Leaf	Sedative	Tisane
3098	Lippia triphylla (L'Hér.) O.Kuntze	Verbenaceae	Leaf	Sedative	Tisane
3100	Lippia triphylla (L'Hér.) O.Kuntze	Verbenaceae	Leaf	Sedative	Tisane
364	Lippia triphylla (L'Hér.) O.Kuntze	Verbenaceae	Aerial part	Tranquilizer	Tisane
560	Lippia triphylla (L'Hér.) O.Kuntze	Verbenaceae	Aerial part	Tranquilizer	Tisane
588	Lippia triphylla (L'Hér.) O.Kuntze	Verbenaceae	Aerial part	Tranquilizer	Tisane
12	Lippia triphylla (L'Hér.) O.Kuntze	Verbenaceae	Floral summit	Tranquilizer	Tisane
12	Lippia triphylla (L'Hér.) O.Kuntze	Verbenaceae	Leaf	Tranquilizer	Tisane
312	Lippia triphylla (L'Hér.) O.Kuntze	Verbenaceae	Leaf	Tranquilizer	Tisane
321	Lippia triphylla (L'Hér.) O.Kuntze	Verbenaceae	Leaf	Tranquilizer	Tisane
328	Lippia triphylla (L'Hér.) O.Kuntze	Verbenaceae	Leaf	Tranquilizer	Tisane
399	Lippia triphylla (L'Hér.) O.Kuntze	Verbenaceae	Leaf	Tranquilizer	Tisane
630	Lippia triphylla (L'Hér.) O.Kuntze	Verbenaceae	Leaf	Tranquilizer	Tisane
649	Lippia triphylla (L'Hér.) O.Kuntze	Verbenaceae	Leaf	Tranquilizer	Tisane
2538	Lippia triphylla (L'Hér.) O.Kuntze	Verbenaceae	Leaf	Tranquilizer	Tisane
2543	Lippia triphylla (L'Hér.) O.Kuntze	Verbenaceae	Leaf	Tranquilizer	Tisane
2544	Lippia triphylla (L'Hér.) O.Kuntze	Verbenaceae	Leaf	Tranquilizer	Tisane
482	Lippia triphylla (L'Hér.) O.Kuntze	Verbenaceae	Leaf	Tranquilizer	Tisane
1649	Lippia triphylla (L'Hér.) O.Kuntze	Verbenaceae	Whole plant	Tranquilizer	Tisane
1650	Lippia triphylla (L'Hér.) O.Kuntze	Verbenaceae	Whole plant	Tranquilizer	Tisane
476	Lithospermum fruticosum L.	Boraginaceae	Aerial part	Anticephalalgic	Tisane
141	Lithospermum officinale L.	Boraginaceae	Aerial part	Anticephalalgic	Tisane
142	Lithospermum officinale L.	Boraginaceae	Aerial part	Anticephalalgic	Tisane
141	Lithospermum officinale L.	Boraginaceae	Fructified aerial part	Sedative	Tisane
142	Lithospermum officinale L.	Boraginaceae	Fructified aerial part	Sedative	Tisane
2738	Lonicera etrusca Santi	Caprifoliaceae	Flower	Sedative	Essence
2739	Lonicera etrusca Santi	Caprifoliaceae	Flower	Sedative	Essence
2740	Lonicera etrusca Santi	Caprifoliaceae	Flower	Sedative	Essence
2741	Lonicera etrusca Santi	Caprifoliaceae	Flower	Sedative	Essence
2794	Lonicera etrusca Santi	Caprifoliaceae	Flower	Sedative	Not reported
2795	Lonicera etrusca Santi	Caprifoliaceae	Flower	Sedative	Not reported
2835	Lonicera implexa Ait.	Caprifoliaceae	Flower	Antiepileptic	Essence
3065	Malva sylvestris L.	Malvaceae	Flower	Anticephalalgic	Tisane
3066	Malva sylvestris L.	Malvaceae	Flower	Anticephalalgic	Tisane
3067	Malva sylvestris L.	Malvaceae	Flower	Anticephalalgic	Tisane
3068	Malva sylvestris L.	Malvaceae	Flower	Anticephalalgic	Tisane
3069	Malva sylvestris L.	Malvaceae	Flower	Anticephalalgic	Tisane
3070	Malva sylvestris L.	Malvaceae	Flower	Anticephalalgic	Tisane
3071	Malva sylvestris L.	Malvaceae	Flower	Anticephalalgic	Tisane
3072	Malva sylvestris L.	Malvaceae	Flower	Anticephalalgic	Tisane
3073	Malva sylvestris L.	Malvaceae	Flower	Anticephalalgic	Tisane
3074	Malva sylvestris L.	Malvaceae	Flower	Anticephalalgic	Tisane
3075	Malva sylvestris L.	Malvaceae	Flower	Anticephalalgic	Tisane
3076	Malva sylvestris L.	Malvaceae	Flower	Anticephalalgic	Tisane
3077	Malva sylvestris L.	Malvaceae	Flower	Anticephalalgic	Tisane
3078	Malva sylvestris L.	Malvaceae	Flower	Anticephalalgic	Tisane
1518	Malva sylvestris L.	Malvaceae	Whole plant	Sedative	Not reported
1432	Matricaria recutita L.	Asteraceae	Inflorescence	Anticephalalgic	Tisane
3122	Matricaria recutita L.	Asteraceae	Floral summit	Hypnotic	Tisane
1518	Matricaria recutita L.	Asteraceae	Inflorescence	Hypnotic	Tisane
3256	Matricaria recutita L.	Asteraceae	Inflorescence	Hypnotic	Tisane
3127	Matricaria recutita L.	Asteraceae	Floral summit	Sedative	Tisane
2949	Matricaria recutita L.	Asteraceae	Inflorescence	Sedative	Tisane
2778	Matricaria recutita L.	Asteraceae	Flowering aerial part	Sedative	Tisane
2812	Matricaria recutita L.	Asteraceae	Flowering aerial part	Sedative	Tisane
8	Matricaria recutita L.	Asteraceae	Inflorescence	Sedative	Tisane
1460	Matricaria recutita L.	Asteraceae	Inflorescence	Sedative	Tisane
173	Matricaria recutita L.	Asteraceae	Inflorescence	Sedative	Tisane
1432	Matricaria recutita L.	Asteraceae	Inflorescence	Sedative	Tisane
1518	Matricaria recutita L.	Asteraceae	Inflorescence	Sedative	Tisane
1912	Matricaria recutita L.	Asteraceae	Inflorescence	Sedative	Tisane
1640	Matricaria recutita L.	Asteraceae	Aerial part	Tranquilizer	Tisane
1567	Matricaria recutita L.	Asteraceae	Inflorescence	Tranquilizer	Tisane
469	Matricaria recutita L.	Asteraceae	Flowering aerial part	Tranquilizer	Tisane
1302	Matricaria recutita L.	Asteraceae	Inflorescence	Tranquilizer	Tisane
3256	Matricaria recutita L.	Asteraceae	Inflorescence	Tranquilizer	Tisane
1883	Melilotus officinalis (L.) Lam.	Fabaceae	Flowering aerial part	Tranquilizer	Tisane
2955	Melissa officinalis L. subsp. officinalis	Lamiaceae	Aerial part	Anticephalalgic	Lotion
3293	Melissa officinalis L. subsp. officinalis	Lamiaceae	Aerial part	Anticephalalgic	Medicinal bandage
2759	Melissa officinalis L. subsp. officinalis	Lamiaceae	Leaf	Anticephalalgic	Tisane
2782	Melissa officinalis L. subsp. officinalis	Lamiaceae	Leaf	Anticephalalgic	Tisane
1363	Melissa officinalis L. subsp. officinalis	Lamiaceae	Leaf	Anticephalalgic	Tisane
362	Melissa officinalis L. subsp. officinalis	Lamiaceae	Leaf	Antidepressant	Tisane
1289	Melissa officinalis L. subsp. officinalis	Lamiaceae	Aerial part	Hypnotic	Tisane
580	Melissa officinalis L. subsp. officinalis	Lamiaceae	Aerial part	Hypnotic	Tisane
1913	Melissa officinalis L. subsp. officinalis	Lamiaceae	Leaf	Hypnotic	Tisane
1388	Melissa officinalis L. subsp. officinalis	Lamiaceae	Leaf	Hypnotic	Tisane
1873	Melissa officinalis L. subsp. officinalis	Lamiaceae	Aerial part	Sedative	Tisane
1874	Melissa officinalis L. subsp. officinalis	Lamiaceae	Aerial part	Sedative	Tisane
58	Melissa officinalis L. subsp. officinalis	Lamiaceae	Aerial part	Sedative	Tisane
173	Melissa officinalis L. subsp. officinalis	Lamiaceae	Aerial part	Sedative	Tisane
1482	Melissa officinalis L. subsp. officinalis	Lamiaceae	Aerial part	Sedative	Tisane
2955	Melissa officinalis L. subsp. officinalis	Lamiaceae	Aerial part	Sedative	Tisane
2956	Melissa officinalis L. subsp. officinalis	Lamiaceae	Aerial part	Sedative	Tisane
2957	Melissa officinalis L. subsp. officinalis	Lamiaceae	Aerial part	Sedative	Tisane
2958	Melissa officinalis L. subsp. officinalis	Lamiaceae	Aerial part	Sedative	Tisane
8	Melissa officinalis L. subsp. officinalis	Lamiaceae	Floral summit	Sedative	Tisane
2772	Melissa officinalis L. subsp. officinalis	Lamiaceae	Flowering aerial part	Sedative	Tisane
2778	Melissa officinalis L. subsp. officinalis	Lamiaceae	Flowering aerial part	Sedative	Tisane
2791	Melissa officinalis L. subsp. officinalis	Lamiaceae	Flowering aerial part	Sedative	Tisane
8	Melissa officinalis L. subsp. officinalis	Lamiaceae	Leaf	Sedative	Tisane
2733	Melissa officinalis L. subsp. officinalis	Lamiaceae	Leaf	Sedative	Tisane
2739	Melissa officinalis L. subsp. officinalis	Lamiaceae	Leaf	Sedative	Tisane
2740	Melissa officinalis L. subsp. officinalis	Lamiaceae	Leaf	Sedative	Tisane
2741	Melissa officinalis L. subsp. officinalis	Lamiaceae	Leaf	Sedative	Tisane
2812	Melissa officinalis L. subsp. officinalis	Lamiaceae	Leaf	Sedative	Tisane
444	Melissa officinalis L. subsp. officinalis	Lamiaceae	Leaf	Sedative	Tisane
445	Melissa officinalis L. subsp. officinalis	Lamiaceae	Leaf	Sedative	Tisane
446	Melissa officinalis L. subsp. officinalis	Lamiaceae	Leaf	Sedative	Tisane
463	Melissa officinalis L. subsp. officinalis	Lamiaceae	Leaf	Sedative	Tisane
464	Melissa officinalis L. subsp. officinalis	Lamiaceae	Leaf	Sedative	Tisane
3092	Melissa officinalis L. subsp. officinalis	Lamiaceae	Leaf	Sedative	Tisane
3094	Melissa officinalis L. subsp. officinalis	Lamiaceae	Leaf	Sedative	Tisane
2988	Melissa officinalis L. subsp. officinalis	Lamiaceae	Leaf	Sedative	Tisane
1863	Melissa officinalis L. subsp. officinalis	Lamiaceae	Aerial part	Tranquilizer	Tisane
604	Melissa officinalis L. subsp. officinalis	Lamiaceae	Aerial part	Tranquilizer	Tisane
647	Melissa officinalis L. subsp. officinalis	Lamiaceae	Aerial part	Tranquilizer	Tisane
1572	Melissa officinalis L. subsp. officinalis	Lamiaceae	Aerial part	Tranquilizer	Tisane
1573	Melissa officinalis L. subsp. officinalis	Lamiaceae	Aerial part	Tranquilizer	Tisane
1293	Melissa officinalis L. subsp. officinalis	Lamiaceae	Aerial part	Tranquilizer	Tisane
1324	Melissa officinalis L. subsp. officinalis	Lamiaceae	Aerial part	Tranquilizer	Tisane
1331	Melissa officinalis L. subsp. officinalis	Lamiaceae	Aerial part	Tranquilizer	Tisane
1216	Melissa officinalis L. subsp. officinalis	Lamiaceae	Aerial part	Tranquilizer	Tisane
354	Melissa officinalis L. subsp. officinalis	Lamiaceae	Leaf	Tranquilizer	Tisane
361	Melissa officinalis L. subsp. officinalis	Lamiaceae	Leaf	Tranquilizer	Tisane
380	Melissa officinalis L. subsp. officinalis	Lamiaceae	Leaf	Tranquilizer	Tisane
424	Melissa officinalis L. subsp. officinalis	Lamiaceae	Leaf	Tranquilizer	Tisane
599	Melissa officinalis L. subsp. officinalis	Lamiaceae	Leaf	Tranquilizer	Tisane
600	Melissa officinalis L. subsp. officinalis	Lamiaceae	Leaf	Tranquilizer	Tisane
602	Melissa officinalis L. subsp. officinalis	Lamiaceae	Leaf	Tranquilizer	Tisane
3263	Melissa officinalis L. subsp. officinalis	Lamiaceae	Leaf	Tranquilizer	Tisane
3265	Melissa officinalis L. subsp. officinalis	Lamiaceae	Leaf	Tranquilizer	Tisane
3297	Melissa officinalis L. subsp. officinalis	Lamiaceae	Leaf	Tranquilizer	Tisane
1913	Melissa officinalis L. subsp. officinalis	Lamiaceae	Leaf	Tranquilizer	Tisane
474	Melissa officinalis L. subsp. officinalis	Lamiaceae	Not reported	Tranquilizer	Essence
649	Melissa officinalis L. subsp. officinalis	Lamiaceae	Not reported	Tranquilizer	Tisane
2956	Mentha ×piperita L.	Lamiaceae	Aerial part	Sedative	Tisane
2957	Mentha ×piperita L.	Lamiaceae	Aerial part	Sedative	Tisane
2958	Mentha ×piperita L.	Lamiaceae	Aerial part	Sedative	Tisane
1863	Mentha aquatica L.	Lamiaceae	Aerial part	Antimigraine	Tisane
2857	Mentha pulegium L.	Lamiaceae	Floral summit	Anticephalalgic	Tisane
2778	Mentha pulegium L.	Lamiaceae	Floral summit	For boost brain	Tisane
2814	Mentha pulegium L.	Lamiaceae	Floral summit	Hypnotic	Tisane
2815	Mentha pulegium L.	Lamiaceae	Floral summit	Hypnotic	Tisane
2838	Mentha pulegium L.	Lamiaceae	Aerial part	Sedative	Tisane
3021	Mentha pulegium L.	Lamiaceae	Floral summit	Sedative	Tisane
3022	Mentha pulegium L.	Lamiaceae	Floral summit	Sedative	Tisane
1257	Mentha pulegium L.	Lamiaceae	Flowering aerial part	Tranquilizer	Tisane
1640	Mentha pulegium L.	Lamiaceae	Not reported	Tranquilizer	Tisane
791	Mentha sp.	Lamiaceae	Leaf	Tranquilizer	Tisane
2323	Mentha sp.	Lamiaceae	Leaf	Tranquilizer	Tisane
2442	Mentha sp.	Lamiaceae	Leaf	Tranquilizer	Tisane
1406	Mentha spicata L.	Lamiaceae	Leaf	Anaphrodisiac	Tisane
1343	Mentha spicata L.	Lamiaceae	Aerial part	Anticephalalgic	Tisane
1344	Mentha spicata L.	Lamiaceae	Aerial part	Anticephalalgic	Tisane
3148	Mentha spicata L.	Lamiaceae	Floral summit	Anticephalalgic	Fumigation
2522	Mentha spicata L.	Lamiaceae	Floral summit	Anticephalalgic	Tisane
660	Mentha spicata L.	Lamiaceae	Leaf	Antiepileptic	Aerosol
3036	Mentha spicata L.	Lamiaceae	Flowering aerial part	Aphrodisiac	Syrup
3036	Mentha spicata L.	Lamiaceae	Flowering aerial part	Aphrodisiac	Tisane
173	Mentha spicata L.	Lamiaceae	Aerial part	Sedative	Tisane
216	Mentha spicata L.	Lamiaceae	Aerial part	Sedative	Tisane
217	Mentha spicata L.	Lamiaceae	Aerial part	Sedative	Tisane
1518	Mentha spicata L.	Lamiaceae	Aerial part	Sedative	Tisane
2948	Mentha spicata L.	Lamiaceae	Aerial part	Sedative	Tisane
3021	Mentha spicata L.	Lamiaceae	Aerial part	Sedative	Tisane
3022	Mentha spicata L.	Lamiaceae	Aerial part	Sedative	Tisane
615	Mentha spicata L.	Lamiaceae	Aerial part	Tranquilizer	Tisane
535	Mentha spicata L.	Lamiaceae	Aerial part	Tranquilizer	Tisane
1444	Mentha suaveolens Ehrh.	Lamiaceae	Aerial part	Sedative	Tisane
539	Molopospermum peloponnesiacum (L.) Koch	Apiaceae	Young aerial part	Hypnotic	Direct use
540	Molopospermum peloponnesiacum (L.) Koch	Apiaceae	Young aerial part	Hypnotic	Direct use
2938	Nepeta cataria L.	Lamiaceae	Flowering aerial part	Sedative	Tisane
2939	Nepeta cataria L.	Lamiaceae	Flowering aerial part	Sedative	Tisane
1649	Nymphaea alba L.	Nymphaeaceae	Flower	Anaphrodisiac	Tisane
469	Ocimum basilicum L.	Lamiaceae	Whole plant	Tranquilizer	Tisane
3279	Olea europaea L. subsp. europaea var. europaea	Oleaceae	Fruit	Anticephalalgic	Medicinal bandage
3282	Olea europaea L. subsp. europaea var. europaea	Oleaceae	Fruit	Anticephalalgic	Medicinal bandage
3287	Olea europaea L. subsp. europaea var. europaea	Oleaceae	Fruit	Anticephalalgic	Medicinal bandage
3288	Olea europaea L. subsp. europaea var. europaea	Oleaceae	Fruit	Anticephalalgic	Medicinal bandage
3289	Olea europaea L. subsp. europaea var. europaea	Oleaceae	Fruit	Anticephalalgic	Medicinal bandage
2734	Olea europaea L. subsp. europaea var. europaea	Oleaceae	Fruit juice	Antidysthymic	Direct use
2735	Olea europaea L. subsp. europaea var. europaea	Oleaceae	Fruit juice	Antidysthymic	Direct use
2838	Olea europaea L. subsp. europaea var. europaea	Oleaceae	Fruit juice	Antidysthymic	Direct use
2875	Olea europaea L. subsp. europaea var. europaea	Oleaceae	Fruit juice	Antidysthymic	Direct use
2876	Olea europaea L. subsp. europaea var. europaea	Oleaceae	Fruit juice	Antidysthymic	Direct use
2734	Olea europaea L. subsp. europaea var. europaea	Oleaceae	Fruit juice	Sedative	Emulsion
2735	Olea europaea L. subsp. europaea var. europaea	Oleaceae	Fruit juice	Sedative	Emulsion
3021	Olea europaea L. subsp. europaea var. europaea	Oleaceae	Leaf	Sedative	Tisane
3022	Olea europaea L. subsp. europaea var. europaea	Oleaceae	Leaf	Sedative	Tisane
3256	Olea europaea L. subsp. europaea var. europaea	Oleaceae	Leaf	Tranquilizer	Tisane
147	Origanum majorana L.	Lamiaceae	Floral summit	Anticephalalgic	Aerosol
1863	Origanum majorana L.	Lamiaceae	Aerial part	Antimigraine	Tisane
2934	Origanum majorana L.	Lamiaceae	Floral summit	Sedative	Tisane
352	Origanum majorana L.	Lamiaceae	Leaf	Sedative	Not reported
1863	Origanum majorana L.	Lamiaceae	Aerial part	Tranquilizer	Tisane
88	Origanum vulgare L.	Lamiaceae	Aerial part	Anticephalalgic	Tisane
89	Origanum vulgare L.	Lamiaceae	Aerial part	Anticephalalgic	Tisane
1478	Origanum vulgare L.	Lamiaceae	Aerial part	Anticephalalgic	Tisane
2616	Origanum vulgare L.	Lamiaceae	Floral summit	Hypnotic	Tisane
2617	Origanum vulgare L.	Lamiaceae	Floral summit	Hypnotic	Tisane
2778	Origanum vulgare L.	Lamiaceae	Floral summit	Hypnotic	Tisane
3133	Origanum vulgare L.	Lamiaceae	Floral summit	Hypnotic	Tisane
3147	Origanum vulgare L.	Lamiaceae	Floral summit	Hypnotic	Tisane
245	Origanum vulgare L.	Lamiaceae	Aerial part	Sedative	Tisane
246	Origanum vulgare L.	Lamiaceae	Aerial part	Sedative	Tisane
247	Origanum vulgare L.	Lamiaceae	Aerial part	Sedative	Tisane
352	Origanum vulgare L.	Lamiaceae	Leaf	Sedative	Not reported
2760	Panax ginseng C.A.Mey.	Araliaceae	Root	Antidepressant	Powder
2872	Papaver rhoeas L.	Papaveraceae	Fruit	Anticephalalgic	Direct use
321	Papaver rhoeas L.	Papaveraceae	Not reported	Aphrodisiac	Not reported
2670	Papaver rhoeas L.	Papaveraceae	Flower	Hypnotic	Tisane
1406	Papaver rhoeas L.	Papaveraceae	Flower	Hypnotic	Tisane
2636	Papaver rhoeas L.	Papaveraceae	Flower	Hypnotic	Tisane
3032	Papaver rhoeas L.	Papaveraceae	Flower	Hypnotic	Tisane
470	Papaver rhoeas L.	Papaveraceae	Flower	Hypnotic	Tisane
101	Papaver rhoeas L.	Papaveraceae	Fruit	Hypnotic	Tisane
102	Papaver rhoeas L.	Papaveraceae	Fruit	Hypnotic	Tisane
1521	Papaver rhoeas L.	Papaveraceae	Fruit	Hypnotic	Tisane
2441	Papaver rhoeas L.	Papaveraceae	Leaf	Hypnotic	Direct use
2442	Papaver rhoeas L.	Papaveraceae	Leaf	Hypnotic	Direct use
25	Papaver rhoeas L.	Papaveraceae	Not reported	Hypnotic	Tisane
1880	Papaver rhoeas L.	Papaveraceae	Petal	Hypnotic	Not reported
2301	Papaver rhoeas L.	Papaveraceae	Petal	Hypnotic	Tisane
300	Papaver rhoeas L.	Papaveraceae	Seed	Hypnotic	Direct use
1880	Papaver rhoeas L.	Papaveraceae	Seed	Hypnotic	Not reported
321	Papaver rhoeas L.	Papaveraceae	Corolla	Sedative	Not reported
408	Papaver rhoeas L.	Papaveraceae	Flower	Sedative	Tisane
1649	Papaver rhoeas L.	Papaveraceae	Flower	Sedative	Tisane
1650	Papaver rhoeas L.	Papaveraceae	Flower	Sedative	Tisane
2963	Papaver rhoeas L.	Papaveraceae	Flower	Sedative	Tisane
2964	Papaver rhoeas L.	Papaveraceae	Flower	Sedative	Tisane
2965	Papaver rhoeas L.	Papaveraceae	Flower	Sedative	Tisane
2966	Papaver rhoeas L.	Papaveraceae	Flower	Sedative	Tisane
3034	Papaver rhoeas L.	Papaveraceae	Flower	Sedative	Tisane
468	Papaver rhoeas L.	Papaveraceae	Flower	Sedative	Tisane
321	Papaver rhoeas L.	Papaveraceae	Fruit	Sedative	Not reported
8	Papaver rhoeas L.	Papaveraceae	Fruit	Sedative	Tisane
2987	Papaver rhoeas L.	Papaveraceae	Fruit	Sedative	Tisane
2989	Papaver rhoeas L.	Papaveraceae	Fruit	Sedative	Tisane
1335	Papaver rhoeas L.	Papaveraceae	Fruit	Sedative	Tisane
3065	Papaver rhoeas L.	Papaveraceae	Latex	Sedative	Direct use
3066	Papaver rhoeas L.	Papaveraceae	Latex	Sedative	Direct use
3067	Papaver rhoeas L.	Papaveraceae	Latex	Sedative	Direct use
3068	Papaver rhoeas L.	Papaveraceae	Latex	Sedative	Direct use
3069	Papaver rhoeas L.	Papaveraceae	Latex	Sedative	Direct use
3070	Papaver rhoeas L.	Papaveraceae	Latex	Sedative	Direct use
3071	Papaver rhoeas L.	Papaveraceae	Latex	Sedative	Direct use
3072	Papaver rhoeas L.	Papaveraceae	Latex	Sedative	Direct use
3073	Papaver rhoeas L.	Papaveraceae	Latex	Sedative	Direct use
3074	Papaver rhoeas L.	Papaveraceae	Latex	Sedative	Direct use
3075	Papaver rhoeas L.	Papaveraceae	Latex	Sedative	Direct use
3076	Papaver rhoeas L.	Papaveraceae	Latex	Sedative	Direct use
3077	Papaver rhoeas L.	Papaveraceae	Latex	Sedative	Direct use
3078	Papaver rhoeas L.	Papaveraceae	Latex	Sedative	Direct use
2818	Papaver rhoeas L.	Papaveraceae	Petal	Sedative	Essence
2865	Papaver rhoeas L.	Papaveraceae	Petal	Sedative	Tisane
1231	Papaver rhoeas L.	Papaveraceae	Seed	Sedative	Not reported
321	Papaver rhoeas L.	Papaveraceae	Corolla	Tranquilizer	Tisane
469	Papaver rhoeas L.	Papaveraceae	Flower	Tranquilizer	Tisane
321	Papaver rhoeas L.	Papaveraceae	Fruit	Tranquilizer	Tisane
735	Papaver rhoeas L.	Papaveraceae	Leaf	Tranquilizer	Not reported
737	Papaver rhoeas L.	Papaveraceae	Seed	Tranquilizer	Not reported
127	Papaver somniferum L.	Papaveraceae	Seed	Anticephalalgic	Aerosol
321	Papaver somniferum L.	Papaveraceae	Fruit	Aphrodisiac	Not reported
1913	Papaver somniferum L.	Papaveraceae	Fruit	Hypnotic	Direct use
1374	Papaver somniferum L.	Papaveraceae	Fruit	Hypnotic	Not reported
2343	Papaver somniferum L.	Papaveraceae	Fruit	Hypnotic	Tisane
708	Papaver somniferum L.	Papaveraceae	Fruit	Hypnotic	Tisane
709	Papaver somniferum L.	Papaveraceae	Fruit	Hypnotic	Tisane
717	Papaver somniferum L.	Papaveraceae	Fruit	Hypnotic	Tisane
789	Papaver somniferum L.	Papaveraceae	Fruit	Hypnotic	Tisane
790	Papaver somniferum L.	Papaveraceae	Fruit	Hypnotic	Tisane
792	Papaver somniferum L.	Papaveraceae	Fruit	Hypnotic	Tisane
793	Papaver somniferum L.	Papaveraceae	Fruit	Hypnotic	Tisane
795	Papaver somniferum L.	Papaveraceae	Fruit	Hypnotic	Tisane
797	Papaver somniferum L.	Papaveraceae	Fruit	Hypnotic	Tisane
798	Papaver somniferum L.	Papaveraceae	Fruit	Hypnotic	Tisane
2992	Papaver somniferum L.	Papaveraceae	Fruit	Hypnotic	Tisane
3001	Papaver somniferum L.	Papaveraceae	Fruit	Hypnotic	Tisane
3002	Papaver somniferum L.	Papaveraceae	Fruit	Hypnotic	Tisane
503	Papaver somniferum L.	Papaveraceae	Fruit	Hypnotic	Tisane
1339	Papaver somniferum L.	Papaveraceae	Fruit	Hypnotic	Tisane
1340	Papaver somniferum L.	Papaveraceae	Fruit	Hypnotic	Tisane
2841	Papaver somniferum L.	Papaveraceae	Fruit	Hypnotic	Direct use
1656	Papaver somniferum L.	Papaveraceae	Fruit	Hypnotic	Tisane
2791	Papaver somniferum L.	Papaveraceae	Fruit	Hypnotic	Tisane
2865	Papaver somniferum L.	Papaveraceae	Fruit	Hypnotic	Tisane
1775	Papaver somniferum L.	Papaveraceae	Fruit epidermis	Hypnotic	Tisane
1790	Papaver somniferum L.	Papaveraceae	Fruit epidermis	Hypnotic	Tisane
607	Papaver somniferum L.	Papaveraceae	Aerial part	Sedative	Tisane
667	Papaver somniferum L.	Papaveraceae	Flor	Sedative	Aerosol
2963	Papaver somniferum L.	Papaveraceae	Flower	Sedative	Tisane
2964	Papaver somniferum L.	Papaveraceae	Flower	Sedative	Tisane
2965	Papaver somniferum L.	Papaveraceae	Flower	Sedative	Tisane
2966	Papaver somniferum L.	Papaveraceae	Flower	Sedative	Tisane
2956	Papaver somniferum L.	Papaveraceae	Flower	Sedative	Tisane
2957	Papaver somniferum L.	Papaveraceae	Flower	Sedative	Tisane
2958	Papaver somniferum L.	Papaveraceae	Flower	Sedative	Tisane
2973	Papaver somniferum L.	Papaveraceae	Flower	Sedative	Tisane
1271	Papaver somniferum L.	Papaveraceae	Flower	Sedative	Tisane
671	Papaver somniferum L.	Papaveraceae	Flower bud	Sedative	Direct use
304	Papaver somniferum L.	Papaveraceae	Fruit	Sedative	Aerosol
305	Papaver somniferum L.	Papaveraceae	Fruit	Sedative	Aerosol
321	Papaver somniferum L.	Papaveraceae	Fruit	Sedative	Aerosol
329	Papaver somniferum L.	Papaveraceae	Fruit	Sedative	Aerosol
329	Papaver somniferum L.	Papaveraceae	Fruit	Sedative	Aerosol
337	Papaver somniferum L.	Papaveraceae	Fruit	Sedative	Aerosol
343	Papaver somniferum L.	Papaveraceae	Fruit	Sedative	Aerosol
372	Papaver somniferum L.	Papaveraceae	Fruit	Sedative	Aerosol
374	Papaver somniferum L.	Papaveraceae	Fruit	Sedative	Aerosol
380	Papaver somniferum L.	Papaveraceae	Fruit	Sedative	Aerosol
389	Papaver somniferum L.	Papaveraceae	Fruit	Sedative	Aerosol
390	Papaver somniferum L.	Papaveraceae	Fruit	Sedative	Aerosol
407	Papaver somniferum L.	Papaveraceae	Fruit	Sedative	Aerosol
408	Papaver somniferum L.	Papaveraceae	Fruit	Sedative	Aerosol
415	Papaver somniferum L.	Papaveraceae	Fruit	Sedative	Aerosol
438	Papaver somniferum L.	Papaveraceae	Fruit	Sedative	Aerosol
641	Papaver somniferum L.	Papaveraceae	Fruit	Sedative	Aerosol
647	Papaver somniferum L.	Papaveraceae	Fruit	Sedative	Aerosol
681	Papaver somniferum L.	Papaveraceae	Fruit	Sedative	Aerosol
701	Papaver somniferum L.	Papaveraceae	Fruit	Sedative	Aerosol
704	Papaver somniferum L.	Papaveraceae	Fruit	Sedative	Aerosol
606	Papaver somniferum L.	Papaveraceae	Fruit	Sedative	Aerosol
607	Papaver somniferum L.	Papaveraceae	Fruit	Sedative	Aerosol
621	Papaver somniferum L.	Papaveraceae	Fruit	Sedative	Aerosol
635	Papaver somniferum L.	Papaveraceae	Fruit	Sedative	Aerosol
648	Papaver somniferum L.	Papaveraceae	Fruit	Sedative	Aerosol
596	Papaver somniferum L.	Papaveraceae	Fruit	Sedative	Direct use
334	Papaver somniferum L.	Papaveraceae	Fruit	Sedative	Not reported
401	Papaver somniferum L.	Papaveraceae	Fruit	Sedative	Not reported
1216	Papaver somniferum L.	Papaveraceae	Fruit	Sedative	Not reported
1216	Papaver somniferum L.	Papaveraceae	Fruit	Sedative	Not reported
1231	Papaver somniferum L.	Papaveraceae	Fruit	Sedative	Not reported
2950	Papaver somniferum L.	Papaveraceae	Fruit	Sedative	Tisane
2951	Papaver somniferum L.	Papaveraceae	Fruit	Sedative	Tisane
2973	Papaver somniferum L.	Papaveraceae	Fruit	Sedative	Tisane
321	Papaver somniferum L.	Papaveraceae	Fruit	Sedative	Tisane
649	Papaver somniferum L.	Papaveraceae	Fruit	Sedative	Tisane
3026	Papaver somniferum L.	Papaveraceae	Fruit	Sedative	Tisane
635	Papaver somniferum L.	Papaveraceae	Fruit	Sedative	Tisane
636	Papaver somniferum L.	Papaveraceae	Fruit	Sedative	Tisane
606	Papaver somniferum L.	Papaveraceae	Leaf	Sedative	Aerosol
320	Papaver somniferum L.	Papaveraceae	Not reported	Sedative	Direct use
312	Papaver somniferum L.	Papaveraceae	Not reported	Sedative	Not reported
619	Papaver somniferum L.	Papaveraceae	Not reported	Sedative	Not reported
671	Papaver somniferum L.	Papaveraceae	Not reported	Sedative	Tisane
1269	Papaver somniferum L.	Papaveraceae	Seed	Sedative	Not reported
2988	Papaver somniferum L.	Papaveraceae	Seed	Sedative	Tisane
2996	Papaver somniferum L.	Papaveraceae	Seed	Sedative	Tisane
2997	Papaver somniferum L.	Papaveraceae	Seed	Sedative	Tisane
2998	Papaver somniferum L.	Papaveraceae	Seed	Sedative	Tisane
3003	Papaver somniferum L.	Papaveraceae	Seed	Sedative	Tisane
3004	Papaver somniferum L.	Papaveraceae	Seed	Sedative	Tisane
3054	Papaver somniferum L.	Papaveraceae	Fruit	Tranquilizer	Tisane
3055	Papaver somniferum L.	Papaveraceae	Fruit	Tranquilizer	Tisane
737	Papaver somniferum L.	Papaveraceae	Seed	Tranquilizer	Not reported
1911	Papaver somniferum L.	Papaveraceae	Seed	Tranquilizer	Not reported
443	Parietaria officinalis L. subsp. judaica (L.) Béguinot	Urticaceae	Aerial part	Anticephalalgic	Tisane
2636	Passiflora caerulea L.	Passifloraceae	Floral summit	Sedative	Tisane
1649	Passiflora caerulea L.	Passifloraceae	Whole plant	Sedative	Tisane
1650	Passiflora caerulea L.	Passifloraceae	Whole plant	Sedative	Tisane
1880	Passiflora caerulea L.	Passifloraceae	Flowering aerial part	Tranquilizer	Tisane
1649	Passiflora caerulea L.	Passifloraceae	Whole plant	Tranquilizer	Tisane
1650	Passiflora caerulea L.	Passifloraceae	Whole plant	Tranquilizer	Tisane
2352	Passiflora edulis Sims	Passifloraceae	Flower	Hypnotic	Tisane
2432	Passiflora edulis Sims	Passifloraceae	Flower	Tranquilizer	Tisane
719	Pelargonium capitatum Ait.	Geraniaceae	Leaf	Anticephalalgic	Tisane
354	Petroselinum crispum (Mill.) Hill	Apiaceae	Leaf	Anticephalalgic	Not reported
3008	Petroselinum crispum (Mill.) Hill	Apiaceae	Aerial part	Antidepressant	Direct use
3009	Petroselinum crispum (Mill.) Hill	Apiaceae	Aerial part	Antidepressant	Direct use
3010	Petroselinum crispum (Mill.) Hill	Apiaceae	Aerial part	Antidepressant	Direct use
2980	Petroselinum crispum (Mill.) Hill	Apiaceae	Aerial part	Aphrodisiac	Direct use
1361	Petroselinum crispum (Mill.) Hill	Apiaceae	Aerial part	Aphrodisiac	Direct use
1362	Petroselinum crispum (Mill.) Hill	Apiaceae	Aerial part	Aphrodisiac	Direct use
725	Petroselinum crispum (Mill.) Hill	Apiaceae	Leaf	Aphrodisiac	Not reported
726	Petroselinum crispum (Mill.) Hill	Apiaceae	Leaf	Aphrodisiac	Not reported
554	Peucedanum ostruthium (L.) Koch	Apiaceae	Leaf	Tranquilizer	Tisane
555	Peucedanum ostruthium (L.) Koch	Apiaceae	Leaf	Tranquilizer	Tisane
2990	Peumus boldus Molina	Monimiaceae	Leaf	Antimigraine	Tisane
2991	Peumus boldus Molina	Monimiaceae	Leaf	Antimigraine	Tisane
2830	Phoenix dactylifera L.	Arecaceae	Leaf	For chorea	Tisane
3254	Pinus halepensis Mill.	Pinaceae	Inflorescence	Aphrodisiac	Tisane
3255	Pinus halepensis Mill.	Pinaceae	Inflorescence	Aphrodisiac	Tisane
709	Pinus halepensis Mill.	Pinaceae	Resin	Tranquilizer	Macerated in water
790	Pinus halepensis Mill.	Pinaceae	Resin	Tranquilizer	Macerated in water
3254	Pinus nigra Arnold subsp. salzmannii (Dunal) Franco	Pinaceae	Inflorescence	Aphrodisiac	Tisane
3255	Pinus nigra Arnold subsp. salzmannii (Dunal) Franco	Pinaceae	Inflorescence	Aphrodisiac	Tisane
61	Pinus sylvestris L.	Pinaceae	Not reported	Sedative	Medicinal wine
111	Pinus sylvestris L.	Pinaceae	Not reported	Sedative	Medicinal wine
112	Pinus sylvestris L.	Pinaceae	Not reported	Sedative	Medicinal wine
180	Pinus sylvestris L.	Pinaceae	Not reported	Sedative	Medicinal wine
181	Pinus sylvestris L.	Pinaceae	Not reported	Sedative	Medicinal wine
219	Pinus sylvestris L.	Pinaceae	Not reported	Sedative	Medicinal wine
220	Pinus sylvestris L.	Pinaceae	Not reported	Sedative	Medicinal wine
3261	Plantago lanceolata L.	Plantaginaceae	Leaf	Antidepressant	Tisane
407	Portulaca oleracea L.	Portulacaceae	Aerial part	Sedative	Aerosol
3034	Prunus armeniaca L.	Rosaceae	Fruit	For boost brain	Direct use
1649	Prunus dulcis (Mill.) Weeb.	Rosaceae	Seed	Tranquilizer	Direct use
2779	Prunus persica (L.) Batsch	Rosaceae	Leaf	Antidysthymic	Poultice
1327	Prunus spinosa L.	Rosaceae	Fruit	Tranquilizer	Alcoholic tincture
79	Punica granatum L.	Lythraceae	Flower	Anticephalalgic	Tisane
2787	Punica granatum L.	Lythraceae	Fruit	Anticephalalgic	Tisane
2788	Punica granatum L.	Lythraceae	Fruit	Anticephalalgic	Tisane
3013	Quercus ilex L.	Fagaceae	Leaf	For alcohol disaccustom	Tisane
3014	Quercus ilex L.	Fagaceae	Leaf	For alcohol disaccustom	Tisane
380	Quercus ilex L.	Fagaceae	Leaf	Tranquilizer	Tisane
560	Ramonda myconi (L.) Reichenb.	Gesnariaceae	Aerial part	Tranquilizer	Tisane
127	Robinia pseudoacacia L.	Fabaceae	Flower	Anticephalalgic	Tisane
2989	Rorippa nasturtium-aquaticum (L.) Hayek subsp. nasturtium-aquaticum	Brassicaceae	Young aerial part	Aphrodisiac	Direct use
17	Rosa canina L.	Rosaceae	Flower	Anticephalalgic	Bath
2371	Rosa canina L.	Rosaceae	Fruit	Antidysthymic	Direct use
2500	Rosa canina L.	Rosaceae	Fruit	Antidysthymic	Direct use
2507	Rosa canina L.	Rosaceae	Fruit	Antidysthymic	Direct use
2508	Rosa canina L.	Rosaceae	Fruit	Antidysthymic	Direct use
2509	Rosa canina L.	Rosaceae	Fruit	Antidysthymic	Direct use
2511	Rosa canina L.	Rosaceae	Fruit	Antidysthymic	Direct use
2515	Rosa canina L.	Rosaceae	Fruit	Antidysthymic	Direct use
2516	Rosa canina L.	Rosaceae	Fruit	Antidysthymic	Direct use
2521	Rosa canina L.	Rosaceae	Fruit	Antidysthymic	Direct use
2522	Rosa canina L.	Rosaceae	Fruit	Antidysthymic	Direct use
3122	Rosa canina L.	Rosaceae	Fruit	Antidysthymic	Syrup
2564	Rosa canina L.	Rosaceae	Fruit	Antidysthymic	Tisane
2565	Rosa canina L.	Rosaceae	Fruit	Antidysthymic	Tisane
2599	Rosa canina L.	Rosaceae	Fruit	Antidysthymic	Tisane
2606	Rosa canina L.	Rosaceae	Fruit	Antidysthymic	Tisane
2607	Rosa canina L.	Rosaceae	Fruit	Antidysthymic	Tisane
2611	Rosa canina L.	Rosaceae	Fruit	Antidysthymic	Tisane
2616	Rosa canina L.	Rosaceae	Fruit	Antidysthymic	Tisane
2617	Rosa canina L.	Rosaceae	Fruit	Antidysthymic	Tisane
2635	Rosa canina L.	Rosaceae	Fruit	Antidysthymic	Tisane
2642	Rosa canina L.	Rosaceae	Fruit	Antidysthymic	Tisane
2643	Rosa canina L.	Rosaceae	Fruit	Antidysthymic	Tisane
2654	Rosa canina L.	Rosaceae	Fruit	Antidysthymic	Tisane
2663	Rosa canina L.	Rosaceae	Fruit	Antidysthymic	Tisane
2664	Rosa canina L.	Rosaceae	Fruit	Antidysthymic	Tisane
2665	Rosa canina L.	Rosaceae	Fruit	Antidysthymic	Tisane
2666	Rosa canina L.	Rosaceae	Fruit	Antidysthymic	Tisane
2670	Rosa canina L.	Rosaceae	Fruit	Antidysthymic	Tisane
2676	Rosa canina L.	Rosaceae	Fruit	Antidysthymic	Tisane
2677	Rosa canina L.	Rosaceae	Fruit	Antidysthymic	Tisane
2681	Rosa canina L.	Rosaceae	Fruit	Antidysthymic	Tisane
2698	Rosa canina L.	Rosaceae	Fruit	Antidysthymic	Tisane
2699	Rosa canina L.	Rosaceae	Fruit	Antidysthymic	Tisane
2700	Rosa canina L.	Rosaceae	Fruit	Antidysthymic	Tisane
2703	Rosa canina L.	Rosaceae	Fruit	Antidysthymic	Tisane
2704	Rosa canina L.	Rosaceae	Fruit	Antidysthymic	Tisane
2709	Rosa canina L.	Rosaceae	Fruit	Antidysthymic	Tisane
2710	Rosa canina L.	Rosaceae	Fruit	Antidysthymic	Tisane
2591	Rosa canina L.	Rosaceae	Fruit	Antidysthymic	Tisane
2956	Rosa canina L.	Rosaceae	Fruit	Antidysthymic	Tisane
2957	Rosa canina L.	Rosaceae	Fruit	Antidysthymic	Tisane
2958	Rosa canina L.	Rosaceae	Fruit	Antidysthymic	Tisane
2665	Rosa canina L.	Rosaceae	Fruit	Antidysthymic	Tisane
2666	Rosa canina L.	Rosaceae	Fruit	Antidysthymic	Tisane
3126	Rosa canina L.	Rosaceae	Fruit	Antidysthymic	Syrup
3128	Rosa canina L.	Rosaceae	Fruit	Antidysthymic	Syrup
3131	Rosa canina L.	Rosaceae	Fruit	Antidysthymic	Syrup
3133	Rosa canina L.	Rosaceae	Fruit	Antidysthymic	Syrup
3137	Rosa canina L.	Rosaceae	Fruit	Antidysthymic	Syrup
3142	Rosa canina L.	Rosaceae	Fruit	Antidysthymic	Syrup
3147	Rosa canina L.	Rosaceae	Fruit	Antidysthymic	Syrup
3149	Rosa canina L.	Rosaceae	Fruit	Antidysthymic	Syrup
3151	Rosa canina L.	Rosaceae	Fruit	Antidysthymic	Syrup
3152	Rosa canina L.	Rosaceae	Fruit	Antidysthymic	Syrup
3154	Rosa canina L.	Rosaceae	Fruit	Antidysthymic	Syrup
3155	Rosa canina L.	Rosaceae	Fruit	Antidysthymic	Syrup
2956	Rosa canina L.	Rosaceae	Fruit	Antimigraine	Tisane
2957	Rosa canina L.	Rosaceae	Fruit	Antimigraine	Tisane
2958	Rosa canina L.	Rosaceae	Fruit	Antimigraine	Tisane
1518	Rosa pimpinellifolia L. subsp. pimpinellifolia	Rosaceae	Fruit	Antidysthymic	Direct use
1406	Rosa pimpinellifolia L. subsp. pimpinellifolia	Rosaceae	Fruit	Antidysthymic	Syrup
2375	Rosa sp.	Rosaceae	Fruit	Antidysthymic	Direct use
2603	Rosa sp.	Rosaceae	Fruit	Antidysthymic	Tisane
2604	Rosa sp.	Rosaceae	Fruit	Antidysthymic	Tisane
109	Rosmarinus officinalis L.	Lamiaceae	Aerial part	Anticephalalgic	Lotion
110	Rosmarinus officinalis L.	Lamiaceae	Aerial part	Anticephalalgic	Lotion
443	Rosmarinus officinalis L.	Lamiaceae	Floral summit	Anticephalalgic	Tisane
2866	Rosmarinus officinalis L.	Lamiaceae	Floral summit	Anticephalalgic	Tisane
2868	Rosmarinus officinalis L.	Lamiaceae	Floral summit	Anticephalalgic	Tisane
365	Rosmarinus officinalis L.	Lamiaceae	Young aerial part	Anticephalalgic	Tisane
2830	Rosmarinus officinalis L.	Lamiaceae	Floral summit	For chorea	Tisane
1227	Rosmarinus officinalis L.	Lamiaceae	Aerial part	Antidepressant	Medicinal wine
3040	Rosmarinus officinalis L.	Lamiaceae	Aerial part	Antidepressant	Tisane
3041	Rosmarinus officinalis L.	Lamiaceae	Aerial part	Antidepressant	Tisane
3042	Rosmarinus officinalis L.	Lamiaceae	Aerial part	Antidepressant	Tisane
3043	Rosmarinus officinalis L.	Lamiaceae	Aerial part	Antidepressant	Tisane
3044	Rosmarinus officinalis L.	Lamiaceae	Aerial part	Antidepressant	Tisane
3045	Rosmarinus officinalis L.	Lamiaceae	Aerial part	Antidepressant	Tisane
2988	Rosmarinus officinalis L.	Lamiaceae	Floral summit	Antidepressant	Tisane
3263	Rosmarinus officinalis L.	Lamiaceae	Flowering aerial part	Antidepressant	Tisane
3265	Rosmarinus officinalis L.	Lamiaceae	Flowering aerial part	Antidepressant	Tisane
3013	Rosmarinus officinalis L.	Lamiaceae	Flowering aerial part	For boost brain	Macerated in water
3014	Rosmarinus officinalis L.	Lamiaceae	Flowering aerial part	For boost brain	Macerated in water
1330	Rosmarinus officinalis L.	Lamiaceae	Flowering aerial part	For boost brain	Tisane
1785	Rosmarinus officinalis L.	Lamiaceae	Flowering aerial part	For boost brain	Direct use
1649	Rosmarinus officinalis L.	Lamiaceae	Whole plant	For boost brain	Tisane
1372	Rosmarinus officinalis L.	Lamiaceae	Aerial part	For the fright	Tisane
3065	Rosmarinus officinalis L.	Lamiaceae	Floral summit	Sedative	Tisane
3066	Rosmarinus officinalis L.	Lamiaceae	Floral summit	Sedative	Tisane
3067	Rosmarinus officinalis L.	Lamiaceae	Floral summit	Sedative	Tisane
3068	Rosmarinus officinalis L.	Lamiaceae	Floral summit	Sedative	Tisane
3069	Rosmarinus officinalis L.	Lamiaceae	Floral summit	Sedative	Tisane
3070	Rosmarinus officinalis L.	Lamiaceae	Floral summit	Sedative	Tisane
3071	Rosmarinus officinalis L.	Lamiaceae	Floral summit	Sedative	Tisane
3072	Rosmarinus officinalis L.	Lamiaceae	Floral summit	Sedative	Tisane
3073	Rosmarinus officinalis L.	Lamiaceae	Floral summit	Sedative	Tisane
3074	Rosmarinus officinalis L.	Lamiaceae	Floral summit	Sedative	Tisane
3075	Rosmarinus officinalis L.	Lamiaceae	Floral summit	Sedative	Tisane
3076	Rosmarinus officinalis L.	Lamiaceae	Floral summit	Sedative	Tisane
3077	Rosmarinus officinalis L.	Lamiaceae	Floral summit	Sedative	Tisane
3078	Rosmarinus officinalis L.	Lamiaceae	Floral summit	Sedative	Tisane
1427	Rosmarinus officinalis L.	Lamiaceae	Aerial part	Tranquilizer	Tisane
1556	Rosmarinus officinalis L.	Lamiaceae	Aerial part	Tranquilizer	Tisane
1557	Rosmarinus officinalis L.	Lamiaceae	Aerial part	Tranquilizer	Tisane
1558	Rosmarinus officinalis L.	Lamiaceae	Aerial part	Tranquilizer	Tisane
1559	Rosmarinus officinalis L.	Lamiaceae	Aerial part	Tranquilizer	Tisane
1560	Rosmarinus officinalis L.	Lamiaceae	Aerial part	Tranquilizer	Tisane
1561	Rosmarinus officinalis L.	Lamiaceae	Aerial part	Tranquilizer	Tisane
1562	Rosmarinus officinalis L.	Lamiaceae	Aerial part	Tranquilizer	Tisane
1563	Rosmarinus officinalis L.	Lamiaceae	Aerial part	Tranquilizer	Tisane
1564	Rosmarinus officinalis L.	Lamiaceae	Aerial part	Tranquilizer	Tisane
1565	Rosmarinus officinalis L.	Lamiaceae	Aerial part	Tranquilizer	Tisane
1566	Rosmarinus officinalis L.	Lamiaceae	Aerial part	Tranquilizer	Tisane
2677	Rosmarinus officinalis L.	Lamiaceae	Floral summit	Tranquilizer	Tisane
1863	Rosmarinus officinalis L.	Lamiaceae	Flowering aerial part	Tranquilizer	Tisane
357	Rosmarinus officinalis L.	Lamiaceae	Not reported	Tranquilizer	Tisane
378	Rosmarinus officinalis L.	Lamiaceae	Young aerial part	Tranquilizer	Tisane
2636	Rubia peregrina L.	Rubiaceae	Leaf	Anticephalalgic	Tisane
604	Ruta chalepensis L.	Rutaceae	Aerial part	Anaphrodisiac	Not reported
3254	Ruta chalepensis L.	Rutaceae	Aerial part	Anticephalalgic	Aerosol
3254	Ruta chalepensis L.	Rutaceae	Aerial part	Anticephalalgic	Aerosol
3255	Ruta chalepensis L.	Rutaceae	Aerial part	Anticephalalgic	Aerosol
3255	Ruta chalepensis L.	Rutaceae	Aerial part	Anticephalalgic	Aerosol
3257	Ruta chalepensis L.	Rutaceae	Aerial part	Anticephalalgic	Aerosol
3258	Ruta chalepensis L.	Rutaceae	Aerial part	Anticephalalgic	Aerosol
3259	Ruta chalepensis L.	Rutaceae	Aerial part	Anticephalalgic	Aerosol
517	Ruta chalepensis L.	Rutaceae	Aerial part	Anticephalalgic	Direct use
452	Ruta chalepensis L.	Rutaceae	Aerial part	Anticephalalgic	Emulsion
529	Ruta chalepensis L.	Rutaceae	Aerial part	Anticephalalgic	Fumigation
530	Ruta chalepensis L.	Rutaceae	Aerial part	Anticephalalgic	Fumigation
531	Ruta chalepensis L.	Rutaceae	Aerial part	Anticephalalgic	Fumigation
2738	Ruta chalepensis L.	Rutaceae	Aerial part	Anticephalalgic	Fumigation
2766	Ruta chalepensis L.	Rutaceae	Aerial part	Anticephalalgic	Tisane
2767	Ruta chalepensis L.	Rutaceae	Aerial part	Anticephalalgic	Tisane
2862	Ruta chalepensis L.	Rutaceae	Aerial part	Anticephalalgic	Tisane
2863	Ruta chalepensis L.	Rutaceae	Aerial part	Anticephalalgic	Tisane
2862	Ruta chalepensis L.	Rutaceae	Not reported	Anticephalalgic	Tisane
2863	Ruta chalepensis L.	Rutaceae	Not reported	Anticephalalgic	Tisane
565	Ruta chalepensis L.	Rutaceae	Aerial part	Antidepressant	Tisane
566	Ruta chalepensis L.	Rutaceae	Aerial part	Antidepressant	Tisane
660	Ruta chalepensis L.	Rutaceae	Aerial part	Antiepileptic	Direct use
2865	Ruta chalepensis L.	Rutaceae	Aerial part	Antiparkinsonian	Emulsion
411	Ruta chalepensis L.	Rutaceae	Aerial part	Aphrodisiac	Syrup
2746	Ruta chalepensis L.	Rutaceae	Aerial part	Hypnotic	Tisane
455	Ruta chalepensis L.	Rutaceae	Aerial part	Sedative	Direct use
456	Ruta chalepensis L.	Rutaceae	Aerial part	Sedative	Direct use
2761	Ruta chalepensis L.	Rutaceae	Aerial part	Sedative	Emulsion
2762	Ruta chalepensis L.	Rutaceae	Aerial part	Sedative	Emulsion
2763	Ruta chalepensis L.	Rutaceae	Aerial part	Sedative	Emulsion
2764	Ruta chalepensis L.	Rutaceae	Aerial part	Sedative	Emulsion
2896	Ruta chalepensis L.	Rutaceae	Aerial part	Sedative	Emulsion
2736	Ruta chalepensis L.	Rutaceae	Aerial part	Sedative	Poultice
2737	Ruta chalepensis L.	Rutaceae	Aerial part	Sedative	Poultice
503	Ruta chalepensis L.	Rutaceae	Aerial part	Sedative	Tisane
2916	Ruta chalepensis L.	Rutaceae	Aerial part	Sedative	Tisane
2922	Ruta chalepensis L.	Rutaceae	Aerial part	Sedative	Tisane
2923	Ruta chalepensis L.	Rutaceae	Aerial part	Sedative	Tisane
2924	Ruta chalepensis L.	Rutaceae	Aerial part	Sedative	Tisane
2925	Ruta chalepensis L.	Rutaceae	Aerial part	Sedative	Tisane
2935	Ruta chalepensis L.	Rutaceae	Aerial part	Sedative	Tisane
2936	Ruta chalepensis L.	Rutaceae	Aerial part	Sedative	Tisane
2937	Ruta chalepensis L.	Rutaceae	Aerial part	Sedative	Tisane
2938	Ruta chalepensis L.	Rutaceae	Aerial part	Sedative	Tisane
2939	Ruta chalepensis L.	Rutaceae	Aerial part	Sedative	Tisane
2962	Ruta chalepensis L.	Rutaceae	Aerial part	Sedative	Tisane
2963	Ruta chalepensis L.	Rutaceae	Aerial part	Sedative	Tisane
2964	Ruta chalepensis L.	Rutaceae	Aerial part	Sedative	Tisane
2965	Ruta chalepensis L.	Rutaceae	Aerial part	Sedative	Tisane
2966	Ruta chalepensis L.	Rutaceae	Aerial part	Sedative	Tisane
450	Ruta chalepensis L.	Rutaceae	Aerial part	Sedative	Tisane
461	Ruta chalepensis L.	Rutaceae	Aerial part	Sedative	Tisane
463	Ruta chalepensis L.	Rutaceae	Aerial part	Sedative	Tisane
464	Ruta chalepensis L.	Rutaceae	Aerial part	Sedative	Tisane
2738	Ruta chalepensis L.	Rutaceae	Aerial part	Sedative	Tisane
2748	Ruta chalepensis L.	Rutaceae	Aerial part	Sedative	Tisane
2787	Ruta chalepensis L.	Rutaceae	Aerial part	Sedative	Tisane
2788	Ruta chalepensis L.	Rutaceae	Aerial part	Sedative	Tisane
2794	Ruta chalepensis L.	Rutaceae	Aerial part	Sedative	Tisane
2795	Ruta chalepensis L.	Rutaceae	Aerial part	Sedative	Tisane
2830	Ruta chalepensis L.	Rutaceae	Aerial part	Sedative	Tisane
2836	Ruta chalepensis L.	Rutaceae	Aerial part	Sedative	Tisane
2839	Ruta chalepensis L.	Rutaceae	Aerial part	Sedative	Tisane
2840	Ruta chalepensis L.	Rutaceae	Aerial part	Sedative	Tisane
2862	Ruta chalepensis L.	Rutaceae	Aerial part	Sedative	Tisane
2863	Ruta chalepensis L.	Rutaceae	Aerial part	Sedative	Tisane
2865	Ruta chalepensis L.	Rutaceae	Aerial part	Sedative	Tisane
2869	Ruta chalepensis L.	Rutaceae	Aerial part	Sedative	Tisane
2910	Ruta chalepensis L.	Rutaceae	Flowering aerial part	Sedative	Tisane
2911	Ruta chalepensis L.	Rutaceae	Flowering aerial part	Sedative	Tisane
2912	Ruta chalepensis L.	Rutaceae	Flowering aerial part	Sedative	Tisane
2913	Ruta chalepensis L.	Rutaceae	Flowering aerial part	Sedative	Tisane
2956	Ruta chalepensis L.	Rutaceae	Flowering aerial part	Sedative	Tisane
2957	Ruta chalepensis L.	Rutaceae	Flowering aerial part	Sedative	Tisane
2958	Ruta chalepensis L.	Rutaceae	Flowering aerial part	Sedative	Tisane
3037	Ruta chalepensis L.	Rutaceae	Flowering aerial part	Sedative	Tisane
520	Ruta chalepensis L.	Rutaceae	Aerial part	Tranquilizer	Tisane
521	Ruta chalepensis L.	Rutaceae	Aerial part	Tranquilizer	Tisane
561	Ruta chalepensis L.	Rutaceae	Aerial part	Tranquilizer	Tisane
562	Ruta chalepensis L.	Rutaceae	Aerial part	Tranquilizer	Tisane
563	Ruta chalepensis L.	Rutaceae	Aerial part	Tranquilizer	Tisane
572	Ruta chalepensis L.	Rutaceae	Aerial part	Tranquilizer	Tisane
573	Ruta chalepensis L.	Rutaceae	Aerial part	Tranquilizer	Tisane
583	Ruta chalepensis L.	Rutaceae	Aerial part	Tranquilizer	Tisane
584	Ruta chalepensis L.	Rutaceae	Aerial part	Tranquilizer	Tisane
585	Ruta chalepensis L.	Rutaceae	Aerial part	Tranquilizer	Tisane
1213	Ruta chalepensis L.	Rutaceae	Aerial part	Tranquilizer	Tisane
1214	Ruta chalepensis L.	Rutaceae	Aerial part	Tranquilizer	Tisane
1311	Ruta chalepensis L.	Rutaceae	Aerial part	Tranquilizer	Tisane
1312	Ruta chalepensis L.	Rutaceae	Aerial part	Tranquilizer	Tisane
1347	Ruta chalepensis L.	Rutaceae	Aerial part	Tranquilizer	Tisane
1348	Ruta chalepensis L.	Rutaceae	Aerial part	Tranquilizer	Tisane
1349	Ruta chalepensis L.	Rutaceae	Aerial part	Tranquilizer	Tisane
709	Ruta chalepensis L.	Rutaceae	Aerial part	Tranquilizer	Tisane
1571	Ruta chalepensis L.	Rutaceae	Aerial part	Tranquilizer	Tisane
580	Ruta chalepensis L.	Rutaceae	Aerial part	Tranquilizer	Tisane
1339	Ruta chalepensis L.	Rutaceae	Aerial part	Tranquilizer	Tisane
1340	Ruta chalepensis L.	Rutaceae	Aerial part	Tranquilizer	Tisane
3254	Ruta graveolens L.	Rutaceae	Aerial part	Anticephalalgic	Aerosol
3254	Ruta graveolens L.	Rutaceae	Aerial part	Anticephalalgic	Aerosol
3255	Ruta graveolens L.	Rutaceae	Aerial part	Anticephalalgic	Aerosol
3255	Ruta graveolens L.	Rutaceae	Aerial part	Anticephalalgic	Aerosol
3257	Ruta graveolens L.	Rutaceae	Aerial part	Anticephalalgic	Aerosol
3258	Ruta graveolens L.	Rutaceae	Aerial part	Anticephalalgic	Aerosol
3259	Ruta graveolens L.	Rutaceae	Aerial part	Anticephalalgic	Aerosol
452	Ruta graveolens L.	Rutaceae	Aerial part	Anticephalalgic	Emulsion
455	Ruta graveolens L.	Rutaceae	Aerial part	Sedative	Direct use
456	Ruta graveolens L.	Rutaceae	Aerial part	Sedative	Direct use
1379	Ruta graveolens L.	Rutaceae	Aerial part	Sedative	Embrocation
2830	Ruta graveolens L.	Rutaceae	Aerial part	Sedative	Tisane
450	Ruta graveolens L.	Rutaceae	Aerial part	Sedative	Tisane
461	Ruta graveolens L.	Rutaceae	Aerial part	Sedative	Tisane
463	Ruta graveolens L.	Rutaceae	Aerial part	Sedative	Tisane
464	Ruta graveolens L.	Rutaceae	Aerial part	Sedative	Tisane
2550	Ruta graveolens L.	Rutaceae	Floral summit	Sedative	Tisane
482	Ruta graveolens L.	Rutaceae	Flowering aerial part	Sedative	Tisane
2550	Ruta graveolens L.	Rutaceae	Leaf	Sedative	Tisane
3019	Ruta graveolens L.	Rutaceae	Leaf	Sedative	Tisane
3020	Ruta graveolens L.	Rutaceae	Leaf	Sedative	Tisane
16	Ruta graveolens L.	Rutaceae	Aerial part	Tranquilizer	Tisane
1427	Salix alba L.	Salicaceae	Bark	Anticephalalgic	Medicinal wine
1556	Salix alba L.	Salicaceae	Bark	Anticephalalgic	Medicinal wine
1557	Salix alba L.	Salicaceae	Bark	Anticephalalgic	Medicinal wine
1558	Salix alba L.	Salicaceae	Bark	Anticephalalgic	Medicinal wine
1559	Salix alba L.	Salicaceae	Bark	Anticephalalgic	Medicinal wine
1560	Salix alba L.	Salicaceae	Bark	Anticephalalgic	Medicinal wine
1561	Salix alba L.	Salicaceae	Bark	Anticephalalgic	Medicinal wine
1562	Salix alba L.	Salicaceae	Bark	Anticephalalgic	Medicinal wine
1563	Salix alba L.	Salicaceae	Bark	Anticephalalgic	Medicinal wine
1564	Salix alba L.	Salicaceae	Bark	Anticephalalgic	Medicinal wine
1565	Salix alba L.	Salicaceae	Bark	Anticephalalgic	Medicinal wine
1566	Salix alba L.	Salicaceae	Bark	Anticephalalgic	Medicinal wine
2432	Salix sp.	Salicaceae	Bark	Anticephalalgic	Tisane
2835	Salvia officinalis L.	Lamiaceae	Aerial part	Anticephalalgic	Aerosol
1408	Salvia officinalis L.	Lamiaceae	Aerial part	Anticephalalgic	Bath
208	Salvia officinalis L.	Lamiaceae	Aerial part	Anticephalalgic	Direct use
271	Salvia officinalis L.	Lamiaceae	Aerial part	Anticephalalgic	Foment
272	Salvia officinalis L.	Lamiaceae	Aerial part	Anticephalalgic	Foment
1440	Salvia officinalis L.	Lamiaceae	Aerial part	Anticephalalgic	Fumigation
70	Salvia officinalis L.	Lamiaceae	Aerial part	Anticephalalgic	Lotion
71	Salvia officinalis L.	Lamiaceae	Aerial part	Anticephalalgic	Lotion
216	Salvia officinalis L.	Lamiaceae	Aerial part	Anticephalalgic	Lotion
217	Salvia officinalis L.	Lamiaceae	Aerial part	Anticephalalgic	Lotion
1239	Salvia officinalis L.	Lamiaceae	Aerial part	Anticephalalgic	Tisane
3297	Salvia officinalis L.	Lamiaceae	Aerial part	Anticephalalgic	Tisane
58	Salvia officinalis L.	Lamiaceae	Aerial part	Anticephalalgic	Tisane
79	Salvia officinalis L.	Lamiaceae	Aerial part	Anticephalalgic	Tisane
120	Salvia officinalis L.	Lamiaceae	Aerial part	Anticephalalgic	Tisane
124	Salvia officinalis L.	Lamiaceae	Aerial part	Anticephalalgic	Tisane
125	Salvia officinalis L.	Lamiaceae	Aerial part	Anticephalalgic	Tisane
127	Salvia officinalis L.	Lamiaceae	Aerial part	Anticephalalgic	Tisane
149	Salvia officinalis L.	Lamiaceae	Aerial part	Anticephalalgic	Tisane
149	Salvia officinalis L.	Lamiaceae	Aerial part	Anticephalalgic	Tisane
166	Salvia officinalis L.	Lamiaceae	Aerial part	Anticephalalgic	Tisane
167	Salvia officinalis L.	Lamiaceae	Aerial part	Anticephalalgic	Tisane
187	Salvia officinalis L.	Lamiaceae	Aerial part	Anticephalalgic	Tisane
188	Salvia officinalis L.	Lamiaceae	Aerial part	Anticephalalgic	Tisane
199	Salvia officinalis L.	Lamiaceae	Aerial part	Anticephalalgic	Tisane
200	Salvia officinalis L.	Lamiaceae	Aerial part	Anticephalalgic	Tisane
218	Salvia officinalis L.	Lamiaceae	Aerial part	Anticephalalgic	Tisane
219	Salvia officinalis L.	Lamiaceae	Aerial part	Anticephalalgic	Tisane
220	Salvia officinalis L.	Lamiaceae	Aerial part	Anticephalalgic	Tisane
224	Salvia officinalis L.	Lamiaceae	Aerial part	Anticephalalgic	Tisane
225	Salvia officinalis L.	Lamiaceae	Aerial part	Anticephalalgic	Tisane
231	Salvia officinalis L.	Lamiaceae	Aerial part	Anticephalalgic	Tisane
234	Salvia officinalis L.	Lamiaceae	Aerial part	Anticephalalgic	Tisane
235	Salvia officinalis L.	Lamiaceae	Aerial part	Anticephalalgic	Tisane
270	Salvia officinalis L.	Lamiaceae	Aerial part	Anticephalalgic	Tisane
271	Salvia officinalis L.	Lamiaceae	Aerial part	Anticephalalgic	Tisane
272	Salvia officinalis L.	Lamiaceae	Aerial part	Anticephalalgic	Tisane
1378	Salvia officinalis L.	Lamiaceae	Aerial part	Anticephalalgic	Tisane
1379	Salvia officinalis L.	Lamiaceae	Aerial part	Anticephalalgic	Tisane
1426	Salvia officinalis L.	Lamiaceae	Aerial part	Anticephalalgic	Tisane
1468	Salvia officinalis L.	Lamiaceae	Aerial part	Anticephalalgic	Tisane
1483	Salvia officinalis L.	Lamiaceae	Aerial part	Anticephalalgic	Tisane
30	Salvia officinalis L.	Lamiaceae	Floral summit	Anticephalalgic	Direct use
22	Salvia officinalis L.	Lamiaceae	Floral summit	Anticephalalgic	Fumigation
1358	Salvia officinalis L.	Lamiaceae	Floral summit	Anticephalalgic	Tisane
793	Salvia officinalis L.	Lamiaceae	Leaf	Anticephalalgic	Direct use
30	Salvia officinalis L.	Lamiaceae	Leaf	Anticephalalgic	Direct use
22	Salvia officinalis L.	Lamiaceae	Leaf	Anticephalalgic	Fumigation
1375	Salvia officinalis L.	Lamiaceae	Leaf	Anticephalalgic	Fumigation
1376	Salvia officinalis L.	Lamiaceae	Leaf	Anticephalalgic	Fumigation
1379	Salvia officinalis L.	Lamiaceae	Leaf	Anticephalalgic	Fumigation
1450	Salvia officinalis L.	Lamiaceae	Leaf	Anticephalalgic	Fumigation
1514	Salvia officinalis L.	Lamiaceae	Leaf	Anticephalalgic	Fumigation
455	Salvia officinalis L.	Lamiaceae	Leaf	Anticephalalgic	Poultice
456	Salvia officinalis L.	Lamiaceae	Leaf	Anticephalalgic	Poultice
456	Salvia officinalis L.	Lamiaceae	Leaf	Anticephalalgic	Poultice
2372	Salvia officinalis L.	Lamiaceae	Leaf	Anticephalalgic	Tisane
1375	Salvia officinalis L.	Lamiaceae	Leaf	Anticephalalgic	Tisane
1376	Salvia officinalis L.	Lamiaceae	Leaf	Anticephalalgic	Tisane
1380	Salvia officinalis L.	Lamiaceae	Leaf	Anticephalalgic	Tisane
1381	Salvia officinalis L.	Lamiaceae	Leaf	Anticephalalgic	Tisane
1384	Salvia officinalis L.	Lamiaceae	Leaf	Anticephalalgic	Tisane
1388	Salvia officinalis L.	Lamiaceae	Leaf	Anticephalalgic	Tisane
1396	Salvia officinalis L.	Lamiaceae	Leaf	Anticephalalgic	Tisane
1444	Salvia officinalis L.	Lamiaceae	Leaf	Anticephalalgic	Tisane
1478	Salvia officinalis L.	Lamiaceae	Leaf	Anticephalalgic	Tisane
1479	Salvia officinalis L.	Lamiaceae	Leaf	Anticephalalgic	Tisane
1482	Salvia officinalis L.	Lamiaceae	Leaf	Anticephalalgic	Tisane
1495	Salvia officinalis L.	Lamiaceae	Leaf	Anticephalalgic	Tisane
2945	Salvia officinalis L.	Lamiaceae	Leaf	Anticephalalgic	Tisane
2981	Salvia officinalis L.	Lamiaceae	Leaf	Anticephalalgic	Tisane
2982	Salvia officinalis L.	Lamiaceae	Leaf	Anticephalalgic	Tisane
3024	Salvia officinalis L.	Lamiaceae	Leaf	Anticephalalgic	Tisane
3025	Salvia officinalis L.	Lamiaceae	Leaf	Anticephalalgic	Tisane
1878	Salvia officinalis L.	Lamiaceae	Young aerial part	Anticephalalgic	Poultice
3092	Salvia officinalis L.	Lamiaceae	Not reported	Antidepressant	Tisane
3093	Salvia officinalis L.	Lamiaceae	Not reported	Antidepressant	Tisane
3094	Salvia officinalis L.	Lamiaceae	Not reported	Antidepressant	Tisane
3095	Salvia officinalis L.	Lamiaceae	Not reported	Antidepressant	Tisane
3097	Salvia officinalis L.	Lamiaceae	Not reported	Antidepressant	Tisane
3098	Salvia officinalis L.	Lamiaceae	Not reported	Antidepressant	Tisane
3099	Salvia officinalis L.	Lamiaceae	Not reported	Antidepressant	Tisane
3100	Salvia officinalis L.	Lamiaceae	Not reported	Antidepressant	Tisane
352	Salvia officinalis L.	Lamiaceae	Aerial part	Aphrodisiac	Tisane
3092	Salvia officinalis L.	Lamiaceae	Not reported	For boost brain	Tisane
3093	Salvia officinalis L.	Lamiaceae	Not reported	For boost brain	Tisane
3094	Salvia officinalis L.	Lamiaceae	Not reported	For boost brain	Tisane
3095	Salvia officinalis L.	Lamiaceae	Not reported	For boost brain	Tisane
3097	Salvia officinalis L.	Lamiaceae	Not reported	For boost brain	Tisane
3098	Salvia officinalis L.	Lamiaceae	Not reported	For boost brain	Tisane
3099	Salvia officinalis L.	Lamiaceae	Not reported	For boost brain	Tisane
3100	Salvia officinalis L.	Lamiaceae	Not reported	For boost brain	Tisane
1335	Salvia officinalis L.	Lamiaceae	Seed	Hypnotic	Tisane
58	Salvia officinalis L.	Lamiaceae	Aerial part	Sedative	Tisane
136	Salvia officinalis L.	Lamiaceae	Aerial part	Sedative	Tisane
245	Salvia officinalis L.	Lamiaceae	Aerial part	Sedative	Tisane
246	Salvia officinalis L.	Lamiaceae	Aerial part	Sedative	Tisane
247	Salvia officinalis L.	Lamiaceae	Aerial part	Sedative	Tisane
2830	Salvia officinalis L.	Lamiaceae	Aerial part	Sedative	Tisane
2888	Salvia officinalis L.	Lamiaceae	Aerial part	Sedative	Tisane
2889	Salvia officinalis L.	Lamiaceae	Aerial part	Sedative	Tisane
2890	Salvia officinalis L.	Lamiaceae	Aerial part	Sedative	Tisane
2891	Salvia officinalis L.	Lamiaceae	Aerial part	Sedative	Tisane
1227	Salvia officinalis L.	Lamiaceae	Aerial part	Sedative	Tisane
1228	Salvia officinalis L.	Lamiaceae	Aerial part	Sedative	Tisane
450	Salvia officinalis L.	Lamiaceae	Floral summit	Sedative	Tisane
452	Salvia officinalis L.	Lamiaceae	Floral summit	Sedative	Tisane
1240	Salvia officinalis L.	Lamiaceae	Flowering aerial part	Sedative	Tisane
3011	Salvia officinalis L.	Lamiaceae	Leaf	Sedative	Direct use
3012	Salvia officinalis L.	Lamiaceae	Leaf	Sedative	Direct use
2956	Salvia officinalis L.	Lamiaceae	Leaf	Sedative	Direct use
2957	Salvia officinalis L.	Lamiaceae	Leaf	Sedative	Direct use
2958	Salvia officinalis L.	Lamiaceae	Leaf	Sedative	Direct use
450	Salvia officinalis L.	Lamiaceae	Leaf	Sedative	Tisane
2956	Salvia officinalis L.	Lamiaceae	Leaf	Sedative	Tisane
2957	Salvia officinalis L.	Lamiaceae	Leaf	Sedative	Tisane
2958	Salvia officinalis L.	Lamiaceae	Leaf	Sedative	Tisane
3011	Salvia officinalis L.	Lamiaceae	Leaf	Sedative	Tisane
3012	Salvia officinalis L.	Lamiaceae	Leaf	Sedative	Tisane
321	Salvia officinalis L.	Lamiaceae	Aerial part	Tranquilizer	Tisane
1572	Salvia officinalis L.	Lamiaceae	Aerial part	Tranquilizer	Tisane
1573	Salvia officinalis L.	Lamiaceae	Aerial part	Tranquilizer	Tisane
1294	Salvia officinalis L.	Lamiaceae	Aerial part	Tranquilizer	Tisane
1598	Salvia officinalis L.	Lamiaceae	Leaf	Tranquilizer	Cigarette
1880	Salvia officinalis L.	Lamiaceae	Leaf	Tranquilizer	Tisane
354	Salvia officinalis L.	Lamiaceae	Leaf	Tranquilizer	Tisane
1801	Salvia officinalis L.	Lamiaceae	Not reported	Tranquilizer	Not reported
1649	Salvia officinalis L.	Lamiaceae	Whole plant	Tranquilizer	Tisane
1650	Salvia officinalis L.	Lamiaceae	Whole plant	Tranquilizer	Tisane
1213	Salvia pratensis L.	Lamiaceae	Leaf	Tranquilizer	Tisane
1214	Salvia pratensis L.	Lamiaceae	Leaf	Tranquilizer	Tisane
1434	Salvia sp.	Lamiaceae	Not reported	Anticephalalgic	Not reported
1218	Sambucus nigra L.	Viburnaceae	Inflorescence	Anticephalalgic	Bath
1219	Sambucus nigra L.	Viburnaceae	Inflorescence	Anticephalalgic	Bath
14	Sambucus nigra L.	Viburnaceae	Inflorescence	Anticephalalgic	Essence
15	Sambucus nigra L.	Viburnaceae	Inflorescence	Anticephalalgic	Essence
16	Sambucus nigra L.	Viburnaceae	Inflorescence	Anticephalalgic	Essence
1238	Sambucus nigra L.	Viburnaceae	Inflorescence	Anticephalalgic	Essence
1239	Sambucus nigra L.	Viburnaceae	Inflorescence	Anticephalalgic	Essence
1654	Sambucus nigra L.	Viburnaceae	Inflorescence	Anticephalalgic	Essence
1655	Sambucus nigra L.	Viburnaceae	Inflorescence	Anticephalalgic	Essence
7	Sambucus nigra L.	Viburnaceae	Inflorescence	Anticephalalgic	Fumigation
13	Sambucus nigra L.	Viburnaceae	Inflorescence	Anticephalalgic	Fumigation
22	Sambucus nigra L.	Viburnaceae	Inflorescence	Anticephalalgic	Fumigation
2933	Sambucus nigra L.	Viburnaceae	Inflorescence	Anticephalalgic	Fumigation
2938	Sambucus nigra L.	Viburnaceae	Inflorescence	Anticephalalgic	Fumigation
2939	Sambucus nigra L.	Viburnaceae	Inflorescence	Anticephalalgic	Fumigation
1228	Sambucus nigra L.	Viburnaceae	Inflorescence	Anticephalalgic	Fumigation
1238	Sambucus nigra L.	Viburnaceae	Inflorescence	Anticephalalgic	Fumigation
1238	Sambucus nigra L.	Viburnaceae	Inflorescence	Anticephalalgic	Fumigation
1239	Sambucus nigra L.	Viburnaceae	Inflorescence	Anticephalalgic	Fumigation
1247	Sambucus nigra L.	Viburnaceae	Inflorescence	Anticephalalgic	Fumigation
1248	Sambucus nigra L.	Viburnaceae	Inflorescence	Anticephalalgic	Fumigation
1249	Sambucus nigra L.	Viburnaceae	Inflorescence	Anticephalalgic	Fumigation
1250	Sambucus nigra L.	Viburnaceae	Inflorescence	Anticephalalgic	Fumigation
1254	Sambucus nigra L.	Viburnaceae	Inflorescence	Anticephalalgic	Fumigation
1257	Sambucus nigra L.	Viburnaceae	Inflorescence	Anticephalalgic	Fumigation
1263	Sambucus nigra L.	Viburnaceae	Inflorescence	Anticephalalgic	Fumigation
1266	Sambucus nigra L.	Viburnaceae	Inflorescence	Anticephalalgic	Fumigation
1267	Sambucus nigra L.	Viburnaceae	Inflorescence	Anticephalalgic	Fumigation
12	Sambucus nigra L.	Viburnaceae	Inflorescence	Anticephalalgic	Tisane
1380	Sambucus nigra L.	Viburnaceae	Fruit	Anticephalalgic	Medicinal vinegar
55	Sambucus nigra L.	Viburnaceae	Inflorescence	Anticephalalgic	Aerosol
56	Sambucus nigra L.	Viburnaceae	Inflorescence	Anticephalalgic	Aerosol
126	Sambucus nigra L.	Viburnaceae	Inflorescence	Anticephalalgic	Aerosol
196	Sambucus nigra L.	Viburnaceae	Inflorescence	Anticephalalgic	Aerosol
1495	Sambucus nigra L.	Viburnaceae	Inflorescence	Anticephalalgic	Aerosol
1518	Sambucus nigra L.	Viburnaceae	Inflorescence	Anticephalalgic	Aerosol
443	Sambucus nigra L.	Viburnaceae	Inflorescence	Anticephalalgic	Aerosol
461	Sambucus nigra L.	Viburnaceae	Inflorescence	Anticephalalgic	Aerosol
3254	Sambucus nigra L.	Viburnaceae	Inflorescence	Anticephalalgic	Aerosol
3255	Sambucus nigra L.	Viburnaceae	Inflorescence	Anticephalalgic	Aerosol
3295	Sambucus nigra L.	Viburnaceae	Inflorescence	Anticephalalgic	Aerosol
1325	Sambucus nigra L.	Viburnaceae	Inflorescence	Anticephalalgic	Essence
1326	Sambucus nigra L.	Viburnaceae	Inflorescence	Anticephalalgic	Essence
1347	Sambucus nigra L.	Viburnaceae	Inflorescence	Anticephalalgic	Essence
1348	Sambucus nigra L.	Viburnaceae	Inflorescence	Anticephalalgic	Essence
1349	Sambucus nigra L.	Viburnaceae	Inflorescence	Anticephalalgic	Essence
2836	Sambucus nigra L.	Viburnaceae	Inflorescence	Anticephalalgic	Fumigation
2841	Sambucus nigra L.	Viburnaceae	Inflorescence	Anticephalalgic	Fumigation
2864	Sambucus nigra L.	Viburnaceae	Inflorescence	Anticephalalgic	Fumigation
1363	Sambucus nigra L.	Viburnaceae	Inflorescence	Anticephalalgic	Fumigation
1369	Sambucus nigra L.	Viburnaceae	Inflorescence	Anticephalalgic	Fumigation
1375	Sambucus nigra L.	Viburnaceae	Inflorescence	Anticephalalgic	Fumigation
1376	Sambucus nigra L.	Viburnaceae	Inflorescence	Anticephalalgic	Fumigation
1441	Sambucus nigra L.	Viburnaceae	Inflorescence	Anticephalalgic	Fumigation
1446	Sambucus nigra L.	Viburnaceae	Inflorescence	Anticephalalgic	Fumigation
1454	Sambucus nigra L.	Viburnaceae	Inflorescence	Anticephalalgic	Fumigation
1455	Sambucus nigra L.	Viburnaceae	Inflorescence	Anticephalalgic	Fumigation
1467	Sambucus nigra L.	Viburnaceae	Inflorescence	Anticephalalgic	Fumigation
1474	Sambucus nigra L.	Viburnaceae	Inflorescence	Anticephalalgic	Fumigation
1478	Sambucus nigra L.	Viburnaceae	Inflorescence	Anticephalalgic	Fumigation
1498	Sambucus nigra L.	Viburnaceae	Inflorescence	Anticephalalgic	Fumigation
1503	Sambucus nigra L.	Viburnaceae	Inflorescence	Anticephalalgic	Fumigation
2910	Sambucus nigra L.	Viburnaceae	Inflorescence	Anticephalalgic	Fumigation
2911	Sambucus nigra L.	Viburnaceae	Inflorescence	Anticephalalgic	Fumigation
2912	Sambucus nigra L.	Viburnaceae	Inflorescence	Anticephalalgic	Fumigation
2913	Sambucus nigra L.	Viburnaceae	Inflorescence	Anticephalalgic	Fumigation
2950	Sambucus nigra L.	Viburnaceae	Inflorescence	Anticephalalgic	Fumigation
2951	Sambucus nigra L.	Viburnaceae	Inflorescence	Anticephalalgic	Fumigation
2956	Sambucus nigra L.	Viburnaceae	Inflorescence	Anticephalalgic	Fumigation
2957	Sambucus nigra L.	Viburnaceae	Inflorescence	Anticephalalgic	Fumigation
2958	Sambucus nigra L.	Viburnaceae	Inflorescence	Anticephalalgic	Fumigation
2981	Sambucus nigra L.	Viburnaceae	Inflorescence	Anticephalalgic	Fumigation
2982	Sambucus nigra L.	Viburnaceae	Inflorescence	Anticephalalgic	Fumigation
2996	Sambucus nigra L.	Viburnaceae	Inflorescence	Anticephalalgic	Fumigation
2997	Sambucus nigra L.	Viburnaceae	Inflorescence	Anticephalalgic	Fumigation
2998	Sambucus nigra L.	Viburnaceae	Inflorescence	Anticephalalgic	Fumigation
3026	Sambucus nigra L.	Viburnaceae	Inflorescence	Anticephalalgic	Fumigation
3035	Sambucus nigra L.	Viburnaceae	Inflorescence	Anticephalalgic	Fumigation
3037	Sambucus nigra L.	Viburnaceae	Inflorescence	Anticephalalgic	Fumigation
3039	Sambucus nigra L.	Viburnaceae	Inflorescence	Anticephalalgic	Fumigation
3046	Sambucus nigra L.	Viburnaceae	Inflorescence	Anticephalalgic	Fumigation
3047	Sambucus nigra L.	Viburnaceae	Inflorescence	Anticephalalgic	Fumigation
3048	Sambucus nigra L.	Viburnaceae	Inflorescence	Anticephalalgic	Fumigation
3054	Sambucus nigra L.	Viburnaceae	Inflorescence	Anticephalalgic	Fumigation
3055	Sambucus nigra L.	Viburnaceae	Inflorescence	Anticephalalgic	Fumigation
3083	Sambucus nigra L.	Viburnaceae	Inflorescence	Anticephalalgic	Fumigation
747	Sambucus nigra L.	Viburnaceae	Inflorescence	Anticephalalgic	Fumigation
1300	Sambucus nigra L.	Viburnaceae	Inflorescence	Anticephalalgic	Fumigation
1301	Sambucus nigra L.	Viburnaceae	Inflorescence	Anticephalalgic	Fumigation
1347	Sambucus nigra L.	Viburnaceae	Inflorescence	Anticephalalgic	Fumigation
1348	Sambucus nigra L.	Viburnaceae	Inflorescence	Anticephalalgic	Fumigation
1349	Sambucus nigra L.	Viburnaceae	Inflorescence	Anticephalalgic	Fumigation
3256	Sambucus nigra L.	Viburnaceae	Inflorescence	Anticephalalgic	Medicinal bandage
3278	Sambucus nigra L.	Viburnaceae	Inflorescence	Anticephalalgic	Medicinal bandage
3279	Sambucus nigra L.	Viburnaceae	Inflorescence	Anticephalalgic	Medicinal bandage
3282	Sambucus nigra L.	Viburnaceae	Inflorescence	Anticephalalgic	Medicinal bandage
3284	Sambucus nigra L.	Viburnaceae	Inflorescence	Anticephalalgic	Medicinal bandage
3286	Sambucus nigra L.	Viburnaceae	Inflorescence	Anticephalalgic	Medicinal bandage
3287	Sambucus nigra L.	Viburnaceae	Inflorescence	Anticephalalgic	Medicinal bandage
3288	Sambucus nigra L.	Viburnaceae	Inflorescence	Anticephalalgic	Medicinal bandage
3289	Sambucus nigra L.	Viburnaceae	Inflorescence	Anticephalalgic	Medicinal bandage
3310	Sambucus nigra L.	Viburnaceae	Inflorescence	Anticephalalgic	Medicinal bandage
2988	Sambucus nigra L.	Viburnaceae	Inflorescence	Anticephalalgic	Tisane
2990	Sambucus nigra L.	Viburnaceae	Inflorescence	Anticephalalgic	Tisane
2991	Sambucus nigra L.	Viburnaceae	Inflorescence	Anticephalalgic	Tisane
536	Sambucus nigra L.	Viburnaceae	Inflorescence	Anticephalalgic	Tisane
537	Sambucus nigra L.	Viburnaceae	Inflorescence	Anticephalalgic	Tisane
3256	Sambucus nigra L.	Viburnaceae	Inflorescence	Anticephalalgic	Tisane
2949	Sambucus nigra L.	Viburnaceae	Inflorescence	Antimigraine	Tisane
453	Sanguisorba minor Scop.	Rosaceae	Leaf	Sedative	Not reported
2955	Santolina chamaecyparissus L.	Asteraceae	Inflorescence	Anticephalalgic	Foment
1335	Santolina chamaecyparissus L.	Asteraceae	Inflorescence	Antidepressant	Tisane
2938	Santolina chamaecyparissus L.	Asteraceae	Flowering aerial part	Sedative	Tisane
2939	Santolina chamaecyparissus L.	Asteraceae	Flowering aerial part	Sedative	Tisane
3065	Santolina chamaecyparissus L.	Asteraceae	Inflorescence	Sedative	Tisane
3066	Santolina chamaecyparissus L.	Asteraceae	Inflorescence	Sedative	Tisane
3067	Santolina chamaecyparissus L.	Asteraceae	Inflorescence	Sedative	Tisane
3068	Santolina chamaecyparissus L.	Asteraceae	Inflorescence	Sedative	Tisane
3069	Santolina chamaecyparissus L.	Asteraceae	Inflorescence	Sedative	Tisane
3070	Santolina chamaecyparissus L.	Asteraceae	Inflorescence	Sedative	Tisane
3071	Santolina chamaecyparissus L.	Asteraceae	Inflorescence	Sedative	Tisane
3072	Santolina chamaecyparissus L.	Asteraceae	Inflorescence	Sedative	Tisane
3073	Santolina chamaecyparissus L.	Asteraceae	Inflorescence	Sedative	Tisane
3074	Santolina chamaecyparissus L.	Asteraceae	Inflorescence	Sedative	Tisane
3075	Santolina chamaecyparissus L.	Asteraceae	Inflorescence	Sedative	Tisane
3076	Santolina chamaecyparissus L.	Asteraceae	Inflorescence	Sedative	Tisane
3077	Santolina chamaecyparissus L.	Asteraceae	Inflorescence	Sedative	Tisane
3078	Santolina chamaecyparissus L.	Asteraceae	Inflorescence	Sedative	Tisane
319	Santolina chamaecyparissus L.	Asteraceae	Floral summit	Tranquilizer	Tisane
380	Santolina chamaecyparissus L.	Asteraceae	Floral summit	Tranquilizer	Tisane
357	Santolina chamaecyparissus L.	Asteraceae	Floral summit	Tranquilizer	Tisane
429	Santolina chamaecyparissus L.	Asteraceae	Floral summit	Tranquilizer	Tisane
604	Santolina chamaecyparissus L.	Asteraceae	Floral summit	Tranquilizer	Tisane
615	Santolina chamaecyparissus L.	Asteraceae	Floral summit	Tranquilizer	Tisane
630	Santolina chamaecyparissus L.	Asteraceae	Floral summit	Tranquilizer	Tisane
652	Santolina chamaecyparissus L.	Asteraceae	Floral summit	Tranquilizer	Tisane
665	Santolina chamaecyparissus L.	Asteraceae	Floral summit	Tranquilizer	Tisane
675	Santolina chamaecyparissus L.	Asteraceae	Floral summit	Tranquilizer	Tisane
536	Santolina chamaecyparissus L.	Asteraceae	Inflorescence	Tranquilizer	Tisane
537	Santolina chamaecyparissus L.	Asteraceae	Inflorescence	Tranquilizer	Tisane
1339	Santolina chamaecyparissus L.	Asteraceae	Inflorescence	Tranquilizer	Tisane
1340	Santolina chamaecyparissus L.	Asteraceae	Inflorescence	Tranquilizer	Tisane
1654	Satureja calamintha (L.) Scheele	Lamiaceae	Aerial part	Sedative	Tisane
1655	Satureja calamintha (L.) Scheele	Lamiaceae	Aerial part	Sedative	Tisane
588	Satureja calamintha (L.) Scheele	Lamiaceae	Flowering aerial part	Tranquilizer	Tisane
746	Satureja calamintha (L.) Scheele	Lamiaceae	Flowering aerial part	Tranquilizer	Tisane
1301	Satureja calamintha (L.) Scheele	Lamiaceae	Flowering aerial part	Tranquilizer	Tisane
1313	Satureja calamintha (L.) Scheele	Lamiaceae	Flowering aerial part	Tranquilizer	Tisane
1323	Satureja calamintha (L.) Scheele	Lamiaceae	Flowering aerial part	Tranquilizer	Tisane
1330	Satureja calamintha (L.) Scheele	Lamiaceae	Flowering aerial part	Tranquilizer	Tisane
1341	Satureja calamintha (L.) Scheele	Lamiaceae	Flowering aerial part	Tranquilizer	Tisane
1342	Satureja calamintha (L.) Scheele	Lamiaceae	Flowering aerial part	Tranquilizer	Tisane
1347	Satureja calamintha (L.) Scheele	Lamiaceae	Flowering aerial part	Tranquilizer	Tisane
1348	Satureja calamintha (L.) Scheele	Lamiaceae	Flowering aerial part	Tranquilizer	Tisane
1349	Satureja calamintha (L.) Scheele	Lamiaceae	Flowering aerial part	Tranquilizer	Tisane
604	Satureja hortensis L.	Lamiaceae	Aerial part	Aphrodisiac	Not reported
321	Satureja hortensis L.	Lamiaceae	Floral summit	Aphrodisiac	Tisane
2808	Saxifraga vayredana Luiz.	Saxifragaceae	Aerial part	Anticephalalgic	Not reported
2846	Scabiosa atropurpurea L.	Caprifoliaceae	Aerial part	Sedative	Tisane
2847	Scabiosa atropurpurea L.	Caprifoliaceae	Aerial part	Sedative	Tisane
3304	Sideritis hirsuta L.	Lamiaceae	Flowering aerial part	Tranquilizer	Tisane
136	Sideritis hyssopifolia L.	Lamiaceae	Aerial part	Anticephalalgic	Tisane
148	Sideritis hyssopifolia L.	Lamiaceae	Aerial part	Anticephalalgic	Tisane
171	Sideritis hyssopifolia L.	Lamiaceae	Aerial part	Anticephalalgic	Tisane
172	Sideritis hyssopifolia L.	Lamiaceae	Aerial part	Anticephalalgic	Tisane
2348	Sideritis hyssopifolia L.	Lamiaceae	Floral summit	Anticephalalgic	Tisane
2497	Sideritis hyssopifolia L.	Lamiaceae	Floral summit	Anticephalalgic	Tisane
2507	Sideritis hyssopifolia L.	Lamiaceae	Floral summit	Anticephalalgic	Tisane
2522	Sideritis hyssopifolia L.	Lamiaceae	Floral summit	Anticephalalgic	Tisane
55	Sideritis hyssopifolia L.	Lamiaceae	Floral summit	Anticephalalgic	Tisane
56	Sideritis hyssopifolia L.	Lamiaceae	Floral summit	Anticephalalgic	Tisane
109	Sideritis hyssopifolia L.	Lamiaceae	Floral summit	Anticephalalgic	Tisane
110	Sideritis hyssopifolia L.	Lamiaceae	Floral summit	Anticephalalgic	Tisane
120	Sideritis hyssopifolia L.	Lamiaceae	Floral summit	Anticephalalgic	Tisane
1305	Sideritis hyssopifolia L.	Lamiaceae	Flowering aerial part	Anticephalalgic	Tisane
2433	Sideritis hyssopifolia L.	Lamiaceae	Floral summit	Hypnotic	Tisane
170	Sideritis montana L. subsp. ebracteata (Asso) Murb.	Lamiaceae	Flowering aerial part	Anticephalalgic	Tisane
260	Sideritis montana L. subsp. ebracteata (Asso) Murb.	Lamiaceae	Flowering aerial part	Anticephalalgic	Tisane
261	Sideritis montana L. subsp. ebracteata (Asso) Murb.	Lamiaceae	Flowering aerial part	Anticephalalgic	Tisane
262	Sideritis montana L. subsp. ebracteata (Asso) Murb.	Lamiaceae	Flowering aerial part	Anticephalalgic	Tisane
412	Smilax aspera L.	Smilacaceae	Aerial part	Anticephalalgic	Not reported
340	Solanum tuberosum L.	Solanaceae	Tuber	Anticephalalgic	Direct use
350	Solanum tuberosum L.	Solanaceae	Tuber	Anticephalalgic	Direct use
375	Solanum tuberosum L.	Solanaceae	Tuber	Anticephalalgic	Direct use
390	Solanum tuberosum L.	Solanaceae	Tuber	Anticephalalgic	Direct use
644	Solanum tuberosum L.	Solanaceae	Tuber	Anticephalalgic	Direct use
645	Solanum tuberosum L.	Solanaceae	Tuber	Anticephalalgic	Direct use
714	Solanum tuberosum L.	Solanaceae	Tuber	Anticephalalgic	Direct use
715	Solanum tuberosum L.	Solanaceae	Tuber	Anticephalalgic	Direct use
789	Solanum tuberosum L.	Solanaceae	Tuber	Anticephalalgic	Direct use
1361	Solanum tuberosum L.	Solanaceae	Tuber	Anticephalalgic	Direct use
1362	Solanum tuberosum L.	Solanaceae	Tuber	Anticephalalgic	Direct use
389	Solanum tuberosum L.	Solanaceae	Tuber	Antimigraine	Direct use
1446	Succisa pratensis Moench	Caprifoliaceae	Aerial part	Antidysthymic	Tisane
3126	Succisa pratensis Moench	Caprifoliaceae	Floral summit	Antidysthymic	Tisane
1649	Syzygium aromaticum (L.) Merr. et Perry	Myrtaceae	Flower bud	Sedative	Tisane
2616	Tanacetum vulgare L.	Asteraceae	Floral summit	Antidysthymic	Tisane
2617	Tanacetum vulgare L.	Asteraceae	Floral summit	Antidysthymic	Tisane
2734	Tanacetum vulgare L.	Asteraceae	Aerial part	Aphrodisiac	Tisane
2735	Tanacetum vulgare L.	Asteraceae	Aerial part	Aphrodisiac	Tisane
1375	Taraxacum officinale Weber in Wiggers	Asteraceae	Aerial part	Anticephalalgic	Herbaceuous juice
1376	Taraxacum officinale Weber in Wiggers	Asteraceae	Aerial part	Anticephalalgic	Herbaceuous juice
149	Taraxacum officinale Weber in Wiggers	Asteraceae	Root	Sedative	Tisane
3050	Theobroma cacao L.	Malvaceae	Seed	Antidepressant	Direct use
3051	Theobroma cacao L.	Malvaceae	Seed	Antidepressant	Direct use
3134	Thymus serpyllum L.	Lamiaceae	Floral summit	Anticephalalgic	Tisane
171	Thymus serpyllum L.	Lamiaceae	Flowering aerial part	Anticephalalgic	Aerosol
172	Thymus serpyllum L.	Lamiaceae	Flowering aerial part	Anticephalalgic	Aerosol
2709	Thymus serpyllum L.	Lamiaceae	Floral summit	Antimigraine	Tisane
2710	Thymus serpyllum L.	Lamiaceae	Floral summit	Antimigraine	Tisane
1518	Thymus serpyllum L.	Lamiaceae	Aerial part	Sedative	Tisane
1487	Thymus serpyllum L.	Lamiaceae	Flowering aerial part	Sedative	Not reported
443	Thymus vulgaris L.	Lamiaceae	Floral summit	Anticephalalgic	Tisane
3157	Thymus vulgaris L.	Lamiaceae	Floral summit	Anticephalalgic	Tisane
1654	Thymus vulgaris L.	Lamiaceae	Flowering aerial part	Anticephalalgic	Tisane
1655	Thymus vulgaris L.	Lamiaceae	Flowering aerial part	Anticephalalgic	Tisane
54	Thymus vulgaris L.	Lamiaceae	Flowering aerial part	Anticephalalgic	Tisane
98	Thymus vulgaris L.	Lamiaceae	Flowering aerial part	Anticephalalgic	Tisane
99	Thymus vulgaris L.	Lamiaceae	Flowering aerial part	Anticephalalgic	Tisane
100	Thymus vulgaris L.	Lamiaceae	Flowering aerial part	Anticephalalgic	Tisane
177	Thymus vulgaris L.	Lamiaceae	Flowering aerial part	Anticephalalgic	Tisane
178	Thymus vulgaris L.	Lamiaceae	Flowering aerial part	Anticephalalgic	Tisane
273	Thymus vulgaris L.	Lamiaceae	Flowering aerial part	Anticephalalgic	Tisane
274	Thymus vulgaris L.	Lamiaceae	Flowering aerial part	Anticephalalgic	Tisane
170	Thymus vulgaris L.	Lamiaceae	Aerial part	Antidepressant	Tisane
2709	Thymus vulgaris L.	Lamiaceae	Floral summit	Antimigraine	Tisane
2710	Thymus vulgaris L.	Lamiaceae	Floral summit	Antimigraine	Tisane
2777	Thymus vulgaris L.	Lamiaceae	Floral summit	For alcohol disaccustom	Tisane
2508	Thymus vulgaris L.	Lamiaceae	Floral summit	Hypnotic	Tisane
2509	Thymus vulgaris L.	Lamiaceae	Floral summit	Hypnotic	Tisane
1239	Thymus vulgaris L.	Lamiaceae	Aerial part	Sedative	Direct use
2963	Thymus vulgaris L.	Lamiaceae	Aerial part	Sedative	Tisane
2964	Thymus vulgaris L.	Lamiaceae	Aerial part	Sedative	Tisane
2965	Thymus vulgaris L.	Lamiaceae	Aerial part	Sedative	Tisane
2966	Thymus vulgaris L.	Lamiaceae	Aerial part	Sedative	Tisane
2749	Thymus vulgaris L.	Lamiaceae	Floral summit	Sedative	Tisane
2750	Thymus vulgaris L.	Lamiaceae	Floral summit	Sedative	Tisane
2751	Thymus vulgaris L.	Lamiaceae	Floral summit	Sedative	Tisane
1268	Tilia cordata Mill.	Malvaceae	Bract with inflorescence	Anticephalalgic	Tisane
1279	Tilia cordata Mill.	Malvaceae	Bract with inflorescence	Hypnotic	Tisane
1289	Tilia cordata Mill.	Malvaceae	Bract with inflorescence	Hypnotic	Tisane
1292	Tilia cordata Mill.	Malvaceae	Bract with inflorescence	Hypnotic	Tisane
2970	Tilia cordata Mill.	Malvaceae	Bract with inflorescence	Sedative	Tisane
2971	Tilia cordata Mill.	Malvaceae	Bract with inflorescence	Sedative	Tisane
2972	Tilia cordata Mill.	Malvaceae	Bract with inflorescence	Sedative	Tisane
2974	Tilia cordata Mill.	Malvaceae	Bract with inflorescence	Sedative	Tisane
2975	Tilia cordata Mill.	Malvaceae	Bract with inflorescence	Sedative	Tisane
2980	Tilia cordata Mill.	Malvaceae	Bract with inflorescence	Sedative	Tisane
2981	Tilia cordata Mill.	Malvaceae	Bract with inflorescence	Sedative	Tisane
2982	Tilia cordata Mill.	Malvaceae	Bract with inflorescence	Sedative	Tisane
2983	Tilia cordata Mill.	Malvaceae	Bract with inflorescence	Sedative	Tisane
2984	Tilia cordata Mill.	Malvaceae	Bract with inflorescence	Sedative	Tisane
2993	Tilia cordata Mill.	Malvaceae	Bract with inflorescence	Sedative	Tisane
2994	Tilia cordata Mill.	Malvaceae	Bract with inflorescence	Sedative	Tisane
2995	Tilia cordata Mill.	Malvaceae	Bract with inflorescence	Sedative	Tisane
2996	Tilia cordata Mill.	Malvaceae	Bract with inflorescence	Sedative	Tisane
2997	Tilia cordata Mill.	Malvaceae	Bract with inflorescence	Sedative	Tisane
2998	Tilia cordata Mill.	Malvaceae	Bract with inflorescence	Sedative	Tisane
3006	Tilia cordata Mill.	Malvaceae	Bract with inflorescence	Sedative	Tisane
3007	Tilia cordata Mill.	Malvaceae	Bract with inflorescence	Sedative	Tisane
3011	Tilia cordata Mill.	Malvaceae	Bract with inflorescence	Sedative	Tisane
3012	Tilia cordata Mill.	Malvaceae	Bract with inflorescence	Sedative	Tisane
3013	Tilia cordata Mill.	Malvaceae	Bract with inflorescence	Sedative	Tisane
3014	Tilia cordata Mill.	Malvaceae	Bract with inflorescence	Sedative	Tisane
3015	Tilia cordata Mill.	Malvaceae	Bract with inflorescence	Sedative	Tisane
3016	Tilia cordata Mill.	Malvaceae	Bract with inflorescence	Sedative	Tisane
3017	Tilia cordata Mill.	Malvaceae	Bract with inflorescence	Sedative	Tisane
3018	Tilia cordata Mill.	Malvaceae	Bract with inflorescence	Sedative	Tisane
3026	Tilia cordata Mill.	Malvaceae	Bract with inflorescence	Sedative	Tisane
3034	Tilia cordata Mill.	Malvaceae	Bract with inflorescence	Sedative	Tisane
3039	Tilia cordata Mill.	Malvaceae	Bract with inflorescence	Sedative	Tisane
3083	Tilia cordata Mill.	Malvaceae	Bract with inflorescence	Sedative	Tisane
463	Tilia cordata Mill.	Malvaceae	Bract with inflorescence	Sedative	Tisane
464	Tilia cordata Mill.	Malvaceae	Bract with inflorescence	Sedative	Tisane
1279	Tilia cordata Mill.	Malvaceae	Bract with inflorescence	Tranquilizer	Tisane
1281	Tilia cordata Mill.	Malvaceae	Bract with inflorescence	Tranquilizer	Tisane
1282	Tilia cordata Mill.	Malvaceae	Bract with inflorescence	Tranquilizer	Tisane
1287	Tilia cordata Mill.	Malvaceae	Bract with inflorescence	Tranquilizer	Tisane
1288	Tilia cordata Mill.	Malvaceae	Bract with inflorescence	Tranquilizer	Tisane
1289	Tilia cordata Mill.	Malvaceae	Bract with inflorescence	Tranquilizer	Tisane
1290	Tilia cordata Mill.	Malvaceae	Bract with inflorescence	Tranquilizer	Tisane
1291	Tilia cordata Mill.	Malvaceae	Bract with inflorescence	Tranquilizer	Tisane
1302	Tilia cordata Mill.	Malvaceae	Bract with inflorescence	Tranquilizer	Tisane
1303	Tilia cordata Mill.	Malvaceae	Bract with inflorescence	Tranquilizer	Tisane
1304	Tilia cordata Mill.	Malvaceae	Bract with inflorescence	Tranquilizer	Tisane
1306	Tilia cordata Mill.	Malvaceae	Bract with inflorescence	Tranquilizer	Tisane
307	Tilia cordata Mill.	Malvaceae	Bract with inflorescence	Tranquilizer	Tisane
312	Tilia cordata Mill.	Malvaceae	Bract with inflorescence	Tranquilizer	Tisane
337	Tilia cordata Mill.	Malvaceae	Bract with inflorescence	Tranquilizer	Tisane
1225	Tilia cordata Mill.	Malvaceae	Bract with inflorescence	Tranquilizer	Tisane
1284	Tilia cordata Mill.	Malvaceae	Bract with inflorescence	Tranquilizer	Tisane
1286	Tilia cordata Mill.	Malvaceae	Bract with inflorescence	Tranquilizer	Tisane
1292	Tilia cordata Mill.	Malvaceae	Bract with inflorescence	Tranquilizer	Tisane
1305	Tilia cordata Mill.	Malvaceae	Bract with inflorescence	Tranquilizer	Tisane
303	Tilia cordata Mill.	Malvaceae	Bract with inflorescence	Tranquilizer	Tisane
305	Tilia cordata Mill.	Malvaceae	Bract with inflorescence	Tranquilizer	Tisane
326	Tilia cordata Mill.	Malvaceae	Bract with inflorescence	Tranquilizer	Tisane
424	Tilia cordata Mill.	Malvaceae	Bract with inflorescence	Tranquilizer	Tisane
3024	Tilia cordata Mill.	Malvaceae	Bract with inflorescence	Tranquilizer	Tisane
3025	Tilia cordata Mill.	Malvaceae	Bract with inflorescence	Tranquilizer	Tisane
3027	Tilia cordata Mill.	Malvaceae	Bract with inflorescence	Tranquilizer	Tisane
3028	Tilia cordata Mill.	Malvaceae	Bract with inflorescence	Tranquilizer	Tisane
3050	Tilia cordata Mill.	Malvaceae	Bract with inflorescence	Tranquilizer	Tisane
3051	Tilia cordata Mill.	Malvaceae	Bract with inflorescence	Tranquilizer	Tisane
3052	Tilia cordata Mill.	Malvaceae	Bract with inflorescence	Tranquilizer	Tisane
3053	Tilia cordata Mill.	Malvaceae	Bract with inflorescence	Tranquilizer	Tisane
1227	Tilia cordata Mill.	Malvaceae	Bract with inflorescence	Tranquilizer	Tisane
1228	Tilia cordata Mill.	Malvaceae	Bract with inflorescence	Tranquilizer	Tisane
320	Tilia cordata Mill.	Malvaceae	Bract with inflorescence	Tranquilizer	Tisane
319	Tilia cordata Mill.	Malvaceae	Not reported	Tranquilizer	Tisane
1448	Tilia platyphyllos Scop.	Malvaceae	Bract with inflorescence	Anaphrodisiac	Tisane
90	Tilia platyphyllos Scop.	Malvaceae	Bract with inflorescence	Anticephalalgic	Tisane
91	Tilia platyphyllos Scop.	Malvaceae	Bract with inflorescence	Anticephalalgic	Tisane
92	Tilia platyphyllos Scop.	Malvaceae	Bract with inflorescence	Anticephalalgic	Tisane
2990	Tilia platyphyllos Scop.	Malvaceae	Bract with inflorescence	Anticephalalgic	Aerosol
2991	Tilia platyphyllos Scop.	Malvaceae	Bract with inflorescence	Anticephalalgic	Aerosol
2566	Tilia platyphyllos Scop.	Malvaceae	Bract with inflorescence	Anticephalalgic	Tisane
2567	Tilia platyphyllos Scop.	Malvaceae	Bract with inflorescence	Anticephalalgic	Tisane
1654	Tilia platyphyllos Scop.	Malvaceae	Bract with inflorescence	Anticephalalgic	Tisane
1655	Tilia platyphyllos Scop.	Malvaceae	Bract with inflorescence	Anticephalalgic	Tisane
39	Tilia platyphyllos Scop.	Malvaceae	Bract with inflorescence	Anticephalalgic	Tisane
46	Tilia platyphyllos Scop.	Malvaceae	Bract with inflorescence	Anticephalalgic	Tisane
47	Tilia platyphyllos Scop.	Malvaceae	Bract with inflorescence	Anticephalalgic	Tisane
59	Tilia platyphyllos Scop.	Malvaceae	Bract with inflorescence	Anticephalalgic	Tisane
60	Tilia platyphyllos Scop.	Malvaceae	Bract with inflorescence	Anticephalalgic	Tisane
77	Tilia platyphyllos Scop.	Malvaceae	Bract with inflorescence	Anticephalalgic	Tisane
78	Tilia platyphyllos Scop.	Malvaceae	Bract with inflorescence	Anticephalalgic	Tisane
98	Tilia platyphyllos Scop.	Malvaceae	Bract with inflorescence	Anticephalalgic	Tisane
98	Tilia platyphyllos Scop.	Malvaceae	Bract with inflorescence	Anticephalalgic	Tisane
99	Tilia platyphyllos Scop.	Malvaceae	Bract with inflorescence	Anticephalalgic	Tisane
99	Tilia platyphyllos Scop.	Malvaceae	Bract with inflorescence	Anticephalalgic	Tisane
100	Tilia platyphyllos Scop.	Malvaceae	Bract with inflorescence	Anticephalalgic	Tisane
100	Tilia platyphyllos Scop.	Malvaceae	Bract with inflorescence	Anticephalalgic	Tisane
177	Tilia platyphyllos Scop.	Malvaceae	Bract with inflorescence	Anticephalalgic	Tisane
178	Tilia platyphyllos Scop.	Malvaceae	Bract with inflorescence	Anticephalalgic	Tisane
182	Tilia platyphyllos Scop.	Malvaceae	Bract with inflorescence	Anticephalalgic	Tisane
183	Tilia platyphyllos Scop.	Malvaceae	Bract with inflorescence	Anticephalalgic	Tisane
184	Tilia platyphyllos Scop.	Malvaceae	Bract with inflorescence	Anticephalalgic	Tisane
231	Tilia platyphyllos Scop.	Malvaceae	Bract with inflorescence	Anticephalalgic	Tisane
2866	Tilia platyphyllos Scop.	Malvaceae	Bract with inflorescence	Anticephalalgic	Tisane
2868	Tilia platyphyllos Scop.	Malvaceae	Bract with inflorescence	Anticephalalgic	Tisane
2999	Tilia platyphyllos Scop.	Malvaceae	Bract with inflorescence	Anticephalalgic	Tisane
3000	Tilia platyphyllos Scop.	Malvaceae	Bract with inflorescence	Anticephalalgic	Tisane
467	Tilia platyphyllos Scop.	Malvaceae	Bract with inflorescence	Anticephalalgic	Tisane
1413	Tilia platyphyllos Scop.	Malvaceae	Bract with inflorescence	Anticephalalgic	Tisane
1414	Tilia platyphyllos Scop.	Malvaceae	Bract with inflorescence	Anticephalalgic	Tisane
1484	Tilia platyphyllos Scop.	Malvaceae	Bract with inflorescence	Anticephalalgic	Tisane
1493	Tilia platyphyllos Scop.	Malvaceae	Bract with inflorescence	Anticephalalgic	Tisane
1494	Tilia platyphyllos Scop.	Malvaceae	Bract with inflorescence	Anticephalalgic	Tisane
1506	Tilia platyphyllos Scop.	Malvaceae	Bract with inflorescence	Anticephalalgic	Tisane
3157	Tilia platyphyllos Scop.	Malvaceae	Bract with inflorescence	Anticephalalgic	Tisane
2703	Tilia platyphyllos Scop.	Malvaceae	Not reported	Anticephalalgic	Not reported
2704	Tilia platyphyllos Scop.	Malvaceae	Not reported	Anticephalalgic	Not reported
182	Tilia platyphyllos Scop.	Malvaceae	Bract with inflorescence	Antidepressant	Emulsion
183	Tilia platyphyllos Scop.	Malvaceae	Bract with inflorescence	Antidepressant	Emulsion
184	Tilia platyphyllos Scop.	Malvaceae	Bract with inflorescence	Antidepressant	Emulsion
2949	Tilia platyphyllos Scop.	Malvaceae	Bract with inflorescence	Antimigraine	Tisane
8	Tilia platyphyllos Scop.	Malvaceae	Bract with inflorescence	Hypnotic	Not reported
2348	Tilia platyphyllos Scop.	Malvaceae	Bract with inflorescence	Hypnotic	Tisane
2654	Tilia platyphyllos Scop.	Malvaceae	Bract with inflorescence	Hypnotic	Tisane
2663	Tilia platyphyllos Scop.	Malvaceae	Bract with inflorescence	Hypnotic	Tisane
2664	Tilia platyphyllos Scop.	Malvaceae	Bract with inflorescence	Hypnotic	Tisane
2676	Tilia platyphyllos Scop.	Malvaceae	Bract with inflorescence	Hypnotic	Tisane
2677	Tilia platyphyllos Scop.	Malvaceae	Bract with inflorescence	Hypnotic	Tisane
2642	Tilia platyphyllos Scop.	Malvaceae	Bract with inflorescence	Hypnotic	Tisane
2643	Tilia platyphyllos Scop.	Malvaceae	Bract with inflorescence	Hypnotic	Tisane
1879	Tilia platyphyllos Scop.	Malvaceae	Bract with inflorescence	Hypnotic	Tisane
2779	Tilia platyphyllos Scop.	Malvaceae	Bract with inflorescence	Hypnotic	Tisane
2818	Tilia platyphyllos Scop.	Malvaceae	Bract with inflorescence	Hypnotic	Tisane
2831	Tilia platyphyllos Scop.	Malvaceae	Bract with inflorescence	Hypnotic	Tisane
2832	Tilia platyphyllos Scop.	Malvaceae	Bract with inflorescence	Hypnotic	Tisane
2848	Tilia platyphyllos Scop.	Malvaceae	Bract with inflorescence	Hypnotic	Tisane
2859	Tilia platyphyllos Scop.	Malvaceae	Bract with inflorescence	Hypnotic	Tisane
2860	Tilia platyphyllos Scop.	Malvaceae	Bract with inflorescence	Hypnotic	Tisane
2873	Tilia platyphyllos Scop.	Malvaceae	Bract with inflorescence	Hypnotic	Tisane
1547	Tilia platyphyllos Scop.	Malvaceae	Bract with inflorescence	Hypnotic	Tisane
1913	Tilia platyphyllos Scop.	Malvaceae	Bract with inflorescence	Hypnotic	Tisane
1392	Tilia platyphyllos Scop.	Malvaceae	Bract with inflorescence	Hypnotic	Tisane
1399	Tilia platyphyllos Scop.	Malvaceae	Bract with inflorescence	Hypnotic	Tisane
1400	Tilia platyphyllos Scop.	Malvaceae	Bract with inflorescence	Hypnotic	Tisane
1461	Tilia platyphyllos Scop.	Malvaceae	Bract with inflorescence	Hypnotic	Tisane
1463	Tilia platyphyllos Scop.	Malvaceae	Bract with inflorescence	Hypnotic	Tisane
1475	Tilia platyphyllos Scop.	Malvaceae	Bract with inflorescence	Hypnotic	Tisane
3123	Tilia platyphyllos Scop.	Malvaceae	Bract with inflorescence	Hypnotic	Tisane
3125	Tilia platyphyllos Scop.	Malvaceae	Bract with inflorescence	Hypnotic	Tisane
3126	Tilia platyphyllos Scop.	Malvaceae	Bract with inflorescence	Hypnotic	Tisane
3127	Tilia platyphyllos Scop.	Malvaceae	Bract with inflorescence	Hypnotic	Tisane
3131	Tilia platyphyllos Scop.	Malvaceae	Bract with inflorescence	Hypnotic	Tisane
3137	Tilia platyphyllos Scop.	Malvaceae	Bract with inflorescence	Hypnotic	Tisane
3147	Tilia platyphyllos Scop.	Malvaceae	Bract with inflorescence	Hypnotic	Tisane
3150	Tilia platyphyllos Scop.	Malvaceae	Bract with inflorescence	Hypnotic	Tisane
3153	Tilia platyphyllos Scop.	Malvaceae	Bract with inflorescence	Hypnotic	Tisane
3158	Tilia platyphyllos Scop.	Malvaceae	Bract with inflorescence	Hypnotic	Tisane
2489	Tilia platyphyllos Scop.	Malvaceae	Bract with inflorescence	Hypnotic	Tisane
2491	Tilia platyphyllos Scop.	Malvaceae	Bract with inflorescence	Hypnotic	Tisane
2495	Tilia platyphyllos Scop.	Malvaceae	Bract with inflorescence	Hypnotic	Tisane
2500	Tilia platyphyllos Scop.	Malvaceae	Bract with inflorescence	Hypnotic	Tisane
2507	Tilia platyphyllos Scop.	Malvaceae	Bract with inflorescence	Hypnotic	Tisane
2522	Tilia platyphyllos Scop.	Malvaceae	Bract with inflorescence	Hypnotic	Tisane
3256	Tilia platyphyllos Scop.	Malvaceae	Bract with inflorescence	Hypnotic	Tisane
3309	Tilia platyphyllos Scop.	Malvaceae	Bract with inflorescence	Hypnotic	Tisane
3312	Tilia platyphyllos Scop.	Malvaceae	Bract with inflorescence	Hypnotic	Tisane
2351	Tilia platyphyllos Scop.	Malvaceae	Bract with inflorescence	Hypnotic	Tisane
3152	Tilia platyphyllos Scop.	Malvaceae	Leaf	Hypnotic	Tisane
2914	Tilia platyphyllos Scop.	Malvaceae	Aerial part	Sedative	Tisane
2935	Tilia platyphyllos Scop.	Malvaceae	Aerial part	Sedative	Tisane
2936	Tilia platyphyllos Scop.	Malvaceae	Aerial part	Sedative	Tisane
2937	Tilia platyphyllos Scop.	Malvaceae	Aerial part	Sedative	Tisane
1370	Tilia platyphyllos Scop.	Malvaceae	Aerial part	Sedative	Tisane
1371	Tilia platyphyllos Scop.	Malvaceae	Aerial part	Sedative	Tisane
2681	Tilia platyphyllos Scop.	Malvaceae	Bract with inflorescence	Sedative	Aerosol
108	Tilia platyphyllos Scop.	Malvaceae	Bract with inflorescence	Sedative	Tisane
124	Tilia platyphyllos Scop.	Malvaceae	Bract with inflorescence	Sedative	Tisane
125	Tilia platyphyllos Scop.	Malvaceae	Bract with inflorescence	Sedative	Tisane
288	Tilia platyphyllos Scop.	Malvaceae	Bract with inflorescence	Sedative	Tisane
289	Tilia platyphyllos Scop.	Malvaceae	Bract with inflorescence	Sedative	Tisane
2778	Tilia platyphyllos Scop.	Malvaceae	Bract with inflorescence	Sedative	Bath
43	Tilia platyphyllos Scop.	Malvaceae	Bract with inflorescence	Sedative	Emulsion
51	Tilia platyphyllos Scop.	Malvaceae	Bract with inflorescence	Sedative	Emulsion
72	Tilia platyphyllos Scop.	Malvaceae	Bract with inflorescence	Sedative	Emulsion
73	Tilia platyphyllos Scop.	Malvaceae	Bract with inflorescence	Sedative	Emulsion
182	Tilia platyphyllos Scop.	Malvaceae	Bract with inflorescence	Sedative	Emulsion
182	Tilia platyphyllos Scop.	Malvaceae	Bract with inflorescence	Sedative	Emulsion
183	Tilia platyphyllos Scop.	Malvaceae	Bract with inflorescence	Sedative	Emulsion
183	Tilia platyphyllos Scop.	Malvaceae	Bract with inflorescence	Sedative	Emulsion
184	Tilia platyphyllos Scop.	Malvaceae	Bract with inflorescence	Sedative	Emulsion
184	Tilia platyphyllos Scop.	Malvaceae	Bract with inflorescence	Sedative	Emulsion
185	Tilia platyphyllos Scop.	Malvaceae	Bract with inflorescence	Sedative	Emulsion
186	Tilia platyphyllos Scop.	Malvaceae	Bract with inflorescence	Sedative	Emulsion
1449	Tilia platyphyllos Scop.	Malvaceae	Bract with inflorescence	Sedative	Emulsion
8	Tilia platyphyllos Scop.	Malvaceae	Bract with inflorescence	Sedative	Tisane
9	Tilia platyphyllos Scop.	Malvaceae	Bract with inflorescence	Sedative	Tisane
10	Tilia platyphyllos Scop.	Malvaceae	Bract with inflorescence	Sedative	Tisane
14	Tilia platyphyllos Scop.	Malvaceae	Bract with inflorescence	Sedative	Tisane
15	Tilia platyphyllos Scop.	Malvaceae	Bract with inflorescence	Sedative	Tisane
18	Tilia platyphyllos Scop.	Malvaceae	Bract with inflorescence	Sedative	Tisane
19	Tilia platyphyllos Scop.	Malvaceae	Bract with inflorescence	Sedative	Tisane
23	Tilia platyphyllos Scop.	Malvaceae	Bract with inflorescence	Sedative	Tisane
27	Tilia platyphyllos Scop.	Malvaceae	Bract with inflorescence	Sedative	Tisane
30	Tilia platyphyllos Scop.	Malvaceae	Bract with inflorescence	Sedative	Tisane
31	Tilia platyphyllos Scop.	Malvaceae	Bract with inflorescence	Sedative	Tisane
32	Tilia platyphyllos Scop.	Malvaceae	Bract with inflorescence	Sedative	Tisane
2550	Tilia platyphyllos Scop.	Malvaceae	Bract with inflorescence	Sedative	Tisane
2636	Tilia platyphyllos Scop.	Malvaceae	Bract with inflorescence	Sedative	Tisane
2670	Tilia platyphyllos Scop.	Malvaceae	Bract with inflorescence	Sedative	Tisane
2679	Tilia platyphyllos Scop.	Malvaceae	Bract with inflorescence	Sedative	Tisane
2681	Tilia platyphyllos Scop.	Malvaceae	Bract with inflorescence	Sedative	Tisane
2698	Tilia platyphyllos Scop.	Malvaceae	Bract with inflorescence	Sedative	Tisane
2699	Tilia platyphyllos Scop.	Malvaceae	Bract with inflorescence	Sedative	Tisane
2700	Tilia platyphyllos Scop.	Malvaceae	Bract with inflorescence	Sedative	Tisane
2711	Tilia platyphyllos Scop.	Malvaceae	Bract with inflorescence	Sedative	Tisane
2950	Tilia platyphyllos Scop.	Malvaceae	Bract with inflorescence	Sedative	Tisane
2951	Tilia platyphyllos Scop.	Malvaceae	Bract with inflorescence	Sedative	Tisane
2959	Tilia platyphyllos Scop.	Malvaceae	Bract with inflorescence	Sedative	Tisane
2960	Tilia platyphyllos Scop.	Malvaceae	Bract with inflorescence	Sedative	Tisane
2967	Tilia platyphyllos Scop.	Malvaceae	Bract with inflorescence	Sedative	Tisane
7	Tilia platyphyllos Scop.	Malvaceae	Bract with inflorescence	Sedative	Tisane
1652	Tilia platyphyllos Scop.	Malvaceae	Bract with inflorescence	Sedative	Tisane
1654	Tilia platyphyllos Scop.	Malvaceae	Bract with inflorescence	Sedative	Tisane
1655	Tilia platyphyllos Scop.	Malvaceae	Bract with inflorescence	Sedative	Tisane
1656	Tilia platyphyllos Scop.	Malvaceae	Bract with inflorescence	Sedative	Tisane
1657	Tilia platyphyllos Scop.	Malvaceae	Bract with inflorescence	Sedative	Tisane
1879	Tilia platyphyllos Scop.	Malvaceae	Bract with inflorescence	Sedative	Tisane
1460	Tilia platyphyllos Scop.	Malvaceae	Bract with inflorescence	Sedative	Tisane
37	Tilia platyphyllos Scop.	Malvaceae	Bract with inflorescence	Sedative	Tisane
39	Tilia platyphyllos Scop.	Malvaceae	Bract with inflorescence	Sedative	Tisane
40	Tilia platyphyllos Scop.	Malvaceae	Bract with inflorescence	Sedative	Tisane
41	Tilia platyphyllos Scop.	Malvaceae	Bract with inflorescence	Sedative	Tisane
46	Tilia platyphyllos Scop.	Malvaceae	Bract with inflorescence	Sedative	Tisane
47	Tilia platyphyllos Scop.	Malvaceae	Bract with inflorescence	Sedative	Tisane
48	Tilia platyphyllos Scop.	Malvaceae	Bract with inflorescence	Sedative	Tisane
49	Tilia platyphyllos Scop.	Malvaceae	Bract with inflorescence	Sedative	Tisane
50	Tilia platyphyllos Scop.	Malvaceae	Bract with inflorescence	Sedative	Tisane
59	Tilia platyphyllos Scop.	Malvaceae	Bract with inflorescence	Sedative	Tisane
60	Tilia platyphyllos Scop.	Malvaceae	Bract with inflorescence	Sedative	Tisane
61	Tilia platyphyllos Scop.	Malvaceae	Bract with inflorescence	Sedative	Tisane
64	Tilia platyphyllos Scop.	Malvaceae	Bract with inflorescence	Sedative	Tisane
77	Tilia platyphyllos Scop.	Malvaceae	Bract with inflorescence	Sedative	Tisane
78	Tilia platyphyllos Scop.	Malvaceae	Bract with inflorescence	Sedative	Tisane
79	Tilia platyphyllos Scop.	Malvaceae	Bract with inflorescence	Sedative	Tisane
79	Tilia platyphyllos Scop.	Malvaceae	Bract with inflorescence	Sedative	Tisane
80	Tilia platyphyllos Scop.	Malvaceae	Bract with inflorescence	Sedative	Tisane
81	Tilia platyphyllos Scop.	Malvaceae	Bract with inflorescence	Sedative	Tisane
82	Tilia platyphyllos Scop.	Malvaceae	Bract with inflorescence	Sedative	Tisane
83	Tilia platyphyllos Scop.	Malvaceae	Bract with inflorescence	Sedative	Tisane
88	Tilia platyphyllos Scop.	Malvaceae	Bract with inflorescence	Sedative	Tisane
89	Tilia platyphyllos Scop.	Malvaceae	Bract with inflorescence	Sedative	Tisane
90	Tilia platyphyllos Scop.	Malvaceae	Bract with inflorescence	Sedative	Tisane
91	Tilia platyphyllos Scop.	Malvaceae	Bract with inflorescence	Sedative	Tisane
92	Tilia platyphyllos Scop.	Malvaceae	Bract with inflorescence	Sedative	Tisane
98	Tilia platyphyllos Scop.	Malvaceae	Bract with inflorescence	Sedative	Tisane
99	Tilia platyphyllos Scop.	Malvaceae	Bract with inflorescence	Sedative	Tisane
100	Tilia platyphyllos Scop.	Malvaceae	Bract with inflorescence	Sedative	Tisane
109	Tilia platyphyllos Scop.	Malvaceae	Bract with inflorescence	Sedative	Tisane
110	Tilia platyphyllos Scop.	Malvaceae	Bract with inflorescence	Sedative	Tisane
120	Tilia platyphyllos Scop.	Malvaceae	Bract with inflorescence	Sedative	Tisane
127	Tilia platyphyllos Scop.	Malvaceae	Bract with inflorescence	Sedative	Tisane
128	Tilia platyphyllos Scop.	Malvaceae	Bract with inflorescence	Sedative	Tisane
134	Tilia platyphyllos Scop.	Malvaceae	Bract with inflorescence	Sedative	Tisane
135	Tilia platyphyllos Scop.	Malvaceae	Bract with inflorescence	Sedative	Tisane
136	Tilia platyphyllos Scop.	Malvaceae	Bract with inflorescence	Sedative	Tisane
141	Tilia platyphyllos Scop.	Malvaceae	Bract with inflorescence	Sedative	Tisane
141	Tilia platyphyllos Scop.	Malvaceae	Bract with inflorescence	Sedative	Tisane
142	Tilia platyphyllos Scop.	Malvaceae	Bract with inflorescence	Sedative	Tisane
142	Tilia platyphyllos Scop.	Malvaceae	Bract with inflorescence	Sedative	Tisane
144	Tilia platyphyllos Scop.	Malvaceae	Bract with inflorescence	Sedative	Tisane
144	Tilia platyphyllos Scop.	Malvaceae	Bract with inflorescence	Sedative	Tisane
145	Tilia platyphyllos Scop.	Malvaceae	Bract with inflorescence	Sedative	Tisane
145	Tilia platyphyllos Scop.	Malvaceae	Bract with inflorescence	Sedative	Tisane
147	Tilia platyphyllos Scop.	Malvaceae	Bract with inflorescence	Sedative	Tisane
147	Tilia platyphyllos Scop.	Malvaceae	Bract with inflorescence	Sedative	Tisane
148	Tilia platyphyllos Scop.	Malvaceae	Bract with inflorescence	Sedative	Tisane
149	Tilia platyphyllos Scop.	Malvaceae	Bract with inflorescence	Sedative	Tisane
152	Tilia platyphyllos Scop.	Malvaceae	Bract with inflorescence	Sedative	Tisane
160	Tilia platyphyllos Scop.	Malvaceae	Bract with inflorescence	Sedative	Tisane
161	Tilia platyphyllos Scop.	Malvaceae	Bract with inflorescence	Sedative	Tisane
162	Tilia platyphyllos Scop.	Malvaceae	Bract with inflorescence	Sedative	Tisane
163	Tilia platyphyllos Scop.	Malvaceae	Bract with inflorescence	Sedative	Tisane
164	Tilia platyphyllos Scop.	Malvaceae	Bract with inflorescence	Sedative	Tisane
165	Tilia platyphyllos Scop.	Malvaceae	Bract with inflorescence	Sedative	Tisane
166	Tilia platyphyllos Scop.	Malvaceae	Bract with inflorescence	Sedative	Tisane
167	Tilia platyphyllos Scop.	Malvaceae	Bract with inflorescence	Sedative	Tisane
169	Tilia platyphyllos Scop.	Malvaceae	Bract with inflorescence	Sedative	Tisane
173	Tilia platyphyllos Scop.	Malvaceae	Bract with inflorescence	Sedative	Tisane
180	Tilia platyphyllos Scop.	Malvaceae	Bract with inflorescence	Sedative	Tisane
181	Tilia platyphyllos Scop.	Malvaceae	Bract with inflorescence	Sedative	Tisane
182	Tilia platyphyllos Scop.	Malvaceae	Bract with inflorescence	Sedative	Tisane
183	Tilia platyphyllos Scop.	Malvaceae	Bract with inflorescence	Sedative	Tisane
184	Tilia platyphyllos Scop.	Malvaceae	Bract with inflorescence	Sedative	Tisane
185	Tilia platyphyllos Scop.	Malvaceae	Bract with inflorescence	Sedative	Tisane
186	Tilia platyphyllos Scop.	Malvaceae	Bract with inflorescence	Sedative	Tisane
195	Tilia platyphyllos Scop.	Malvaceae	Bract with inflorescence	Sedative	Tisane
208	Tilia platyphyllos Scop.	Malvaceae	Bract with inflorescence	Sedative	Tisane
209	Tilia platyphyllos Scop.	Malvaceae	Bract with inflorescence	Sedative	Tisane
214	Tilia platyphyllos Scop.	Malvaceae	Bract with inflorescence	Sedative	Tisane
215	Tilia platyphyllos Scop.	Malvaceae	Bract with inflorescence	Sedative	Tisane
218	Tilia platyphyllos Scop.	Malvaceae	Bract with inflorescence	Sedative	Tisane
222	Tilia platyphyllos Scop.	Malvaceae	Bract with inflorescence	Sedative	Tisane
234	Tilia platyphyllos Scop.	Malvaceae	Bract with inflorescence	Sedative	Tisane
235	Tilia platyphyllos Scop.	Malvaceae	Bract with inflorescence	Sedative	Tisane
236	Tilia platyphyllos Scop.	Malvaceae	Bract with inflorescence	Sedative	Tisane
237	Tilia platyphyllos Scop.	Malvaceae	Bract with inflorescence	Sedative	Tisane
238	Tilia platyphyllos Scop.	Malvaceae	Bract with inflorescence	Sedative	Tisane
257	Tilia platyphyllos Scop.	Malvaceae	Bract with inflorescence	Sedative	Tisane
258	Tilia platyphyllos Scop.	Malvaceae	Bract with inflorescence	Sedative	Tisane
259	Tilia platyphyllos Scop.	Malvaceae	Bract with inflorescence	Sedative	Tisane
260	Tilia platyphyllos Scop.	Malvaceae	Bract with inflorescence	Sedative	Tisane
261	Tilia platyphyllos Scop.	Malvaceae	Bract with inflorescence	Sedative	Tisane
262	Tilia platyphyllos Scop.	Malvaceae	Bract with inflorescence	Sedative	Tisane
263	Tilia platyphyllos Scop.	Malvaceae	Bract with inflorescence	Sedative	Tisane
268	Tilia platyphyllos Scop.	Malvaceae	Bract with inflorescence	Sedative	Tisane
269	Tilia platyphyllos Scop.	Malvaceae	Bract with inflorescence	Sedative	Tisane
270	Tilia platyphyllos Scop.	Malvaceae	Bract with inflorescence	Sedative	Tisane
271	Tilia platyphyllos Scop.	Malvaceae	Bract with inflorescence	Sedative	Tisane
272	Tilia platyphyllos Scop.	Malvaceae	Bract with inflorescence	Sedative	Tisane
277	Tilia platyphyllos Scop.	Malvaceae	Bract with inflorescence	Sedative	Tisane
278	Tilia platyphyllos Scop.	Malvaceae	Bract with inflorescence	Sedative	Tisane
279	Tilia platyphyllos Scop.	Malvaceae	Bract with inflorescence	Sedative	Tisane
284	Tilia platyphyllos Scop.	Malvaceae	Bract with inflorescence	Sedative	Tisane
290	Tilia platyphyllos Scop.	Malvaceae	Bract with inflorescence	Sedative	Tisane
291	Tilia platyphyllos Scop.	Malvaceae	Bract with inflorescence	Sedative	Tisane
292	Tilia platyphyllos Scop.	Malvaceae	Bract with inflorescence	Sedative	Tisane
292	Tilia platyphyllos Scop.	Malvaceae	Bract with inflorescence	Sedative	Tisane
294	Tilia platyphyllos Scop.	Malvaceae	Bract with inflorescence	Sedative	Tisane
2732	Tilia platyphyllos Scop.	Malvaceae	Bract with inflorescence	Sedative	Tisane
2733	Tilia platyphyllos Scop.	Malvaceae	Bract with inflorescence	Sedative	Tisane
2736	Tilia platyphyllos Scop.	Malvaceae	Bract with inflorescence	Sedative	Tisane
2737	Tilia platyphyllos Scop.	Malvaceae	Bract with inflorescence	Sedative	Tisane
2738	Tilia platyphyllos Scop.	Malvaceae	Bract with inflorescence	Sedative	Tisane
2739	Tilia platyphyllos Scop.	Malvaceae	Bract with inflorescence	Sedative	Tisane
2740	Tilia platyphyllos Scop.	Malvaceae	Bract with inflorescence	Sedative	Tisane
2740	Tilia platyphyllos Scop.	Malvaceae	Bract with inflorescence	Sedative	Tisane
2741	Tilia platyphyllos Scop.	Malvaceae	Bract with inflorescence	Sedative	Tisane
2741	Tilia platyphyllos Scop.	Malvaceae	Bract with inflorescence	Sedative	Tisane
2744	Tilia platyphyllos Scop.	Malvaceae	Bract with inflorescence	Sedative	Tisane
2744	Tilia platyphyllos Scop.	Malvaceae	Bract with inflorescence	Sedative	Tisane
2745	Tilia platyphyllos Scop.	Malvaceae	Bract with inflorescence	Sedative	Tisane
2746	Tilia platyphyllos Scop.	Malvaceae	Bract with inflorescence	Sedative	Tisane
2748	Tilia platyphyllos Scop.	Malvaceae	Bract with inflorescence	Sedative	Tisane
2751	Tilia platyphyllos Scop.	Malvaceae	Bract with inflorescence	Sedative	Tisane
2752	Tilia platyphyllos Scop.	Malvaceae	Bract with inflorescence	Sedative	Tisane
2753	Tilia platyphyllos Scop.	Malvaceae	Bract with inflorescence	Sedative	Tisane
2754	Tilia platyphyllos Scop.	Malvaceae	Bract with inflorescence	Sedative	Tisane
2755	Tilia platyphyllos Scop.	Malvaceae	Bract with inflorescence	Sedative	Tisane
2756	Tilia platyphyllos Scop.	Malvaceae	Bract with inflorescence	Sedative	Tisane
2757	Tilia platyphyllos Scop.	Malvaceae	Bract with inflorescence	Sedative	Tisane
2758	Tilia platyphyllos Scop.	Malvaceae	Bract with inflorescence	Sedative	Tisane
2761	Tilia platyphyllos Scop.	Malvaceae	Bract with inflorescence	Sedative	Tisane
2762	Tilia platyphyllos Scop.	Malvaceae	Bract with inflorescence	Sedative	Tisane
2763	Tilia platyphyllos Scop.	Malvaceae	Bract with inflorescence	Sedative	Tisane
2764	Tilia platyphyllos Scop.	Malvaceae	Bract with inflorescence	Sedative	Tisane
2768	Tilia platyphyllos Scop.	Malvaceae	Bract with inflorescence	Sedative	Tisane
2769	Tilia platyphyllos Scop.	Malvaceae	Bract with inflorescence	Sedative	Tisane
2770	Tilia platyphyllos Scop.	Malvaceae	Bract with inflorescence	Sedative	Tisane
2772	Tilia platyphyllos Scop.	Malvaceae	Bract with inflorescence	Sedative	Tisane
2778	Tilia platyphyllos Scop.	Malvaceae	Bract with inflorescence	Sedative	Tisane
2779	Tilia platyphyllos Scop.	Malvaceae	Bract with inflorescence	Sedative	Tisane
2780	Tilia platyphyllos Scop.	Malvaceae	Bract with inflorescence	Sedative	Tisane
2781	Tilia platyphyllos Scop.	Malvaceae	Bract with inflorescence	Sedative	Tisane
2782	Tilia platyphyllos Scop.	Malvaceae	Bract with inflorescence	Sedative	Tisane
2789	Tilia platyphyllos Scop.	Malvaceae	Bract with inflorescence	Sedative	Tisane
2791	Tilia platyphyllos Scop.	Malvaceae	Bract with inflorescence	Sedative	Tisane
2794	Tilia platyphyllos Scop.	Malvaceae	Bract with inflorescence	Sedative	Tisane
2795	Tilia platyphyllos Scop.	Malvaceae	Bract with inflorescence	Sedative	Tisane
2798	Tilia platyphyllos Scop.	Malvaceae	Bract with inflorescence	Sedative	Tisane
2799	Tilia platyphyllos Scop.	Malvaceae	Bract with inflorescence	Sedative	Tisane
2800	Tilia platyphyllos Scop.	Malvaceae	Bract with inflorescence	Sedative	Tisane
2801	Tilia platyphyllos Scop.	Malvaceae	Bract with inflorescence	Sedative	Tisane
2803	Tilia platyphyllos Scop.	Malvaceae	Bract with inflorescence	Sedative	Tisane
2805	Tilia platyphyllos Scop.	Malvaceae	Bract with inflorescence	Sedative	Tisane
2807	Tilia platyphyllos Scop.	Malvaceae	Bract with inflorescence	Sedative	Tisane
2814	Tilia platyphyllos Scop.	Malvaceae	Bract with inflorescence	Sedative	Tisane
2815	Tilia platyphyllos Scop.	Malvaceae	Bract with inflorescence	Sedative	Tisane
2818	Tilia platyphyllos Scop.	Malvaceae	Bract with inflorescence	Sedative	Tisane
2819	Tilia platyphyllos Scop.	Malvaceae	Bract with inflorescence	Sedative	Tisane
2820	Tilia platyphyllos Scop.	Malvaceae	Bract with inflorescence	Sedative	Tisane
2821	Tilia platyphyllos Scop.	Malvaceae	Bract with inflorescence	Sedative	Tisane
2827	Tilia platyphyllos Scop.	Malvaceae	Bract with inflorescence	Sedative	Tisane
2830	Tilia platyphyllos Scop.	Malvaceae	Bract with inflorescence	Sedative	Tisane
2831	Tilia platyphyllos Scop.	Malvaceae	Bract with inflorescence	Sedative	Tisane
2832	Tilia platyphyllos Scop.	Malvaceae	Bract with inflorescence	Sedative	Tisane
2835	Tilia platyphyllos Scop.	Malvaceae	Bract with inflorescence	Sedative	Tisane
2836	Tilia platyphyllos Scop.	Malvaceae	Bract with inflorescence	Sedative	Tisane
2841	Tilia platyphyllos Scop.	Malvaceae	Bract with inflorescence	Sedative	Tisane
2848	Tilia platyphyllos Scop.	Malvaceae	Bract with inflorescence	Sedative	Tisane
2849	Tilia platyphyllos Scop.	Malvaceae	Bract with inflorescence	Sedative	Tisane
2850	Tilia platyphyllos Scop.	Malvaceae	Bract with inflorescence	Sedative	Tisane
2851	Tilia platyphyllos Scop.	Malvaceae	Bract with inflorescence	Sedative	Tisane
2852	Tilia platyphyllos Scop.	Malvaceae	Bract with inflorescence	Sedative	Tisane
2853	Tilia platyphyllos Scop.	Malvaceae	Bract with inflorescence	Sedative	Tisane
2854	Tilia platyphyllos Scop.	Malvaceae	Bract with inflorescence	Sedative	Tisane
2855	Tilia platyphyllos Scop.	Malvaceae	Bract with inflorescence	Sedative	Tisane
2856	Tilia platyphyllos Scop.	Malvaceae	Bract with inflorescence	Sedative	Tisane
2865	Tilia platyphyllos Scop.	Malvaceae	Bract with inflorescence	Sedative	Tisane
2867	Tilia platyphyllos Scop.	Malvaceae	Bract with inflorescence	Sedative	Tisane
2869	Tilia platyphyllos Scop.	Malvaceae	Bract with inflorescence	Sedative	Tisane
2870	Tilia platyphyllos Scop.	Malvaceae	Bract with inflorescence	Sedative	Tisane
2874	Tilia platyphyllos Scop.	Malvaceae	Bract with inflorescence	Sedative	Tisane
2881	Tilia platyphyllos Scop.	Malvaceae	Bract with inflorescence	Sedative	Tisane
2882	Tilia platyphyllos Scop.	Malvaceae	Bract with inflorescence	Sedative	Tisane
2883	Tilia platyphyllos Scop.	Malvaceae	Bract with inflorescence	Sedative	Tisane
2884	Tilia platyphyllos Scop.	Malvaceae	Bract with inflorescence	Sedative	Tisane
2887	Tilia platyphyllos Scop.	Malvaceae	Bract with inflorescence	Sedative	Tisane
2888	Tilia platyphyllos Scop.	Malvaceae	Bract with inflorescence	Sedative	Tisane
2889	Tilia platyphyllos Scop.	Malvaceae	Bract with inflorescence	Sedative	Tisane
2890	Tilia platyphyllos Scop.	Malvaceae	Bract with inflorescence	Sedative	Tisane
2891	Tilia platyphyllos Scop.	Malvaceae	Bract with inflorescence	Sedative	Tisane
2896	Tilia platyphyllos Scop.	Malvaceae	Bract with inflorescence	Sedative	Tisane
1776	Tilia platyphyllos Scop.	Malvaceae	Bract with inflorescence	Sedative	Tisane
1790	Tilia platyphyllos Scop.	Malvaceae	Bract with inflorescence	Sedative	Tisane
1791	Tilia platyphyllos Scop.	Malvaceae	Bract with inflorescence	Sedative	Tisane
1799	Tilia platyphyllos Scop.	Malvaceae	Bract with inflorescence	Sedative	Tisane
1801	Tilia platyphyllos Scop.	Malvaceae	Bract with inflorescence	Sedative	Tisane
1802	Tilia platyphyllos Scop.	Malvaceae	Bract with inflorescence	Sedative	Tisane
1356	Tilia platyphyllos Scop.	Malvaceae	Bract with inflorescence	Sedative	Tisane
1372	Tilia platyphyllos Scop.	Malvaceae	Bract with inflorescence	Sedative	Tisane
1389	Tilia platyphyllos Scop.	Malvaceae	Bract with inflorescence	Sedative	Tisane
1390	Tilia platyphyllos Scop.	Malvaceae	Bract with inflorescence	Sedative	Tisane
1525	Tilia platyphyllos Scop.	Malvaceae	Bract with inflorescence	Sedative	Tisane
1527	Tilia platyphyllos Scop.	Malvaceae	Bract with inflorescence	Sedative	Tisane
1530	Tilia platyphyllos Scop.	Malvaceae	Bract with inflorescence	Sedative	Tisane
1531	Tilia platyphyllos Scop.	Malvaceae	Bract with inflorescence	Sedative	Tisane
2926	Tilia platyphyllos Scop.	Malvaceae	Bract with inflorescence	Sedative	Tisane
2927	Tilia platyphyllos Scop.	Malvaceae	Bract with inflorescence	Sedative	Tisane
2932	Tilia platyphyllos Scop.	Malvaceae	Bract with inflorescence	Sedative	Tisane
2933	Tilia platyphyllos Scop.	Malvaceae	Bract with inflorescence	Sedative	Tisane
2946	Tilia platyphyllos Scop.	Malvaceae	Bract with inflorescence	Sedative	Tisane
2949	Tilia platyphyllos Scop.	Malvaceae	Bract with inflorescence	Sedative	Tisane
2949	Tilia platyphyllos Scop.	Malvaceae	Bract with inflorescence	Sedative	Tisane
2955	Tilia platyphyllos Scop.	Malvaceae	Bract with inflorescence	Sedative	Tisane
2962	Tilia platyphyllos Scop.	Malvaceae	Bract with inflorescence	Sedative	Tisane
2973	Tilia platyphyllos Scop.	Malvaceae	Bract with inflorescence	Sedative	Tisane
2987	Tilia platyphyllos Scop.	Malvaceae	Bract with inflorescence	Sedative	Tisane
2990	Tilia platyphyllos Scop.	Malvaceae	Bract with inflorescence	Sedative	Tisane
2991	Tilia platyphyllos Scop.	Malvaceae	Bract with inflorescence	Sedative	Tisane
3003	Tilia platyphyllos Scop.	Malvaceae	Bract with inflorescence	Sedative	Tisane
3004	Tilia platyphyllos Scop.	Malvaceae	Bract with inflorescence	Sedative	Tisane
3008	Tilia platyphyllos Scop.	Malvaceae	Bract with inflorescence	Sedative	Tisane
3009	Tilia platyphyllos Scop.	Malvaceae	Bract with inflorescence	Sedative	Tisane
3010	Tilia platyphyllos Scop.	Malvaceae	Bract with inflorescence	Sedative	Tisane
3029	Tilia platyphyllos Scop.	Malvaceae	Bract with inflorescence	Sedative	Tisane
1315	Tilia platyphyllos Scop.	Malvaceae	Bract with inflorescence	Sedative	Tisane
[truncated: 545 more rows]
